# Supplementary material for: Exploring virus-host-environment interactions in a chemotrophic-based underground estuary
Source: Environ Microbiome. 2024 Jan 30;19:9. doi: 10.1186/s40793-024-00549-6 (PMC10829341; doi:10.1186/s40793-024-00549-6)
Supplement: Supplementary file 2 — Supplementary Material 2 [file 40793_2024_549_MOESM2_ESM.xlsx]

## Sheet: Table S1
Supplementary Table S1. Water chemistry data
Depth (m)	DIC (mg/L)	DOC (mg/L)	Fe (mg/L)	NH3 (mg/L)	NO3 (mg/L)	P (mg/L)	SO4 (mg/L)	Salinity (PSS)	Dissolved oxygen (mg/L)
2	62	1.1	0.032	0	0	0	1400	18.69	2.75
8	49	0	0.09	0.02	0.05	0.01	2100	25.46	0.86
17	33	0	0.059	0.02	0	0.01	2000	31.41	0.33
18	32	0	0.075	0	0.05	0.01	1900	31.7	0.46
22	31	0	0.049	0	0.03	0.01	2600	31.91	0.47
28	30	1	0.076	0.03	0	0.02	2400	32.35	0.28

## Sheet: Table S2
Supplementary Table S2. Illumina sequencing output and coverage information
Bioproject	NCBI BioSample	Sample	Depth (m)	Replicate	No. raw reads	Filtered reads
PRJNA911846	SAMN32209613	12A	2	1	58432466	55941566
PRJNA911846	SAMN32209614	12C	2	2	50767172	48562738
PRJNA911846	SAMN32209615	10B	8	1	41734822	39847568
PRJNA911846	SAMN32209616	10C	8	2	41113318	39274006
PRJNA911846	SAMN32209617	6A	17	1	41075438	39605968
PRJNA911846	SAMN32209618	6B	17	2	41053676	39390872
PRJNA911846	SAMN32209619	5B	18	1	57510266	55570648
PRJNA911846	SAMN32209620	5C	18	2	46462706	44728796
PRJNA911846	SAMN32209621	9B	22	1	51804126	50201492
PRJNA911846	SAMN32209622	9C	22	2	41289712	39750410
PRJNA911846	SAMN32209623	1A	28	1	35087242	33563676
PRJNA911846	SAMN32209624	1B	28	2	43237680	41653944

## Sheet: Table S3
Supplementary Table S3. Summary of metagenome-assembled genomes from Bundera Sinkhole
MAG_ID	Genome_quality	MAG size (Mbp)	23S rRNA gene	16S rRNA gene	5S rRNA gene	# tRNAs	n_contigs	N50	L50	max_contig_length	Contamination (%)	Completion (%)	Redundancy (%)	GUNC pass	GTDB-Tk classification	Rel. Aund. (TPM) at 2m (rep 1)	Rel. Aund. (TPM) at 2m (rep 2)	Rel. Aund. (TPM) at 8m (rep 1)	Rel. Aund. (TPM) at 8m (rep 2)	Rel. Aund. (TPM) at 17m (rep 1)	Rel. Aund. (TPM) at 17m (rep 2)	Rel. Aund. (TPM) at 18m (rep 1)	Rel. Aund. (TPM) at 18m (rep 2)	Rel. Aund. (TPM) at 22m (rep 1)	Rel. Aund. (TPM) at 22m (rep 2)	Rel. Aund. (TPM) at 28m (rep 1)	Rel. Aund. (TPM) at 28m (rep 2)
MAG_00007	Medium Quality Draft	2.22	No	No	No	40	78	47105	15	112077	0	99.39	1.41	TRUE	d__Bacteria;p__Proteobacteria;c__Gammaproteobacteria;o__GCF-002020875;f__GCF-002020875;g__;s__	0	0	0	0	18.1904	16.7061	2.41611	2.42464	0.589383	0.637459	0	0
MAG_00002	High Quality Draft	1.3	Yes	Yes	Yes	38	30	77281	7	118312	0	99.34	0	TRUE	d__Bacteria;p__Proteobacteria;c__Gammaproteobacteria;o__PS1;f__Thioglobaceae;g__Thioglobus;s__	0	0	277.867	249.215	0	0	1.55627	1.59109	5.57331	5.73134	1.21408	1.35699
MAG_00019	Medium Quality Draft	1.35	No	No	Yes	39	6	202087	2	639683	0	99.16	0	TRUE	d__Bacteria;p__Proteobacteria;c__Zetaproteobacteria;o__Mariprofundales;f__Mariprofundaceae;g__Mariprofundus;s__	0	0	0	0	0.657141	0.711261	0.523377	0.746196	4.43935	5.46988	0	0
MAG_00048	Medium Quality Draft	4.09	No	Yes	Yes	36	121	56892	23	168836	0	98.92	1.41	TRUE	d__Bacteria;p__Bacteroidota;c__Bacteroidia;o__Flavobacteriales;f__UBA10329;g__;s__	4.66293	5.81422	0.585096	0.388366	0	0	0	0	0	0	0	0
MAG_00010	High Quality Draft	3.2	Yes	Yes	Yes	44	41	122102	9	302816	0	98.9	0	TRUE	d__Bacteria;p__Krumholzibacteriota;c__Krumholzibacteria;o__JACNKJ01;f__JACNKJ01;g__JACNKJ01;s__	0	0	1.16388	1.206	12.3788	10.9431	2.34783	1.85855	0	0.33701	10.6918	9.95101
MAG_00071	Medium Quality Draft	1.96	No	Yes	No	29	98	27029	19	83986	0	98.73	1.41	TRUE	d__Bacteria;p__Campylobacterota;c__Campylobacteria;o__Campylobacterales;f__Arcobacteraceae;g__;s__	0	0	0	0	0	0	0	0	2.26105	2.24264	0	0
MAG_00055	Medium Quality Draft	2.11	Yes	Yes	No	37	37	123476	5	361507	0	98.65	0	TRUE	d__Bacteria;p__Verrucomicrobiota;c__Verrucomicrobiae;o__Opitutales;f__DSM-45221;g__UBA7441;s__	7.32177	6.54576	0	0	0	0	0	0	0	0	0	0
MAG_00008	Medium Quality Draft	3.77	No	No	Yes	46	33	247900	6	444555	0.16	99.32	1.41	TRUE	d__Bacteria;p__Proteobacteria;c__Alphaproteobacteria;o__Rhodobacterales;f__Rhodobacteraceae;g__Nioella;s__	4.34194	4.49929	1.06512	1.25588	0	0	0	0	0	0	0	0
MAG_00033	Medium Quality Draft	4.64	No	No	Yes	46	178	43215	36	140349	0.16	99.03	2.82	TRUE	d__Bacteria;p__Desulfobacterota;c__Desulfobacteria;o__Desulfobacterales;f__Desulfobacteraceae;g__Desulfobacula;s__	0	0	0	0	2.15647	2.11543	0	0	0	0	0.640579	0.777913
MAG_00003	Medium Quality Draft	1.91	No	No	No	45	28	141669	5	276674	0	97.54	0	TRUE	d__Bacteria;p__Bacteroidota;c__Chlorobia;o__Chlorobiales;f__Chlorobiaceae;g__Chlorobium;s__	1.04554	0.889902	6.2099	8.1346	0	0	0	0	0	0	0	0
MAG_00090	Medium Quality Draft	7.7	Yes	Yes	No	77	574	19387	127	74521	0.07	97.12	7.04	TRUE	d__Bacteria;p__Planctomycetota;c__Planctomycetia;o__Planctomycetales;f__Planctomycetaceae;g__S139-18;s__	0	0	0	0	0.402984	0.500381	0.925666	1.43327	0.749027	0.882061	0	0
MAG_00015	Medium Quality Draft	2.37	No	Yes	Yes	45	46	99390	8	237028	0	96.7	0	TRUE	d__Bacteria;p__Marinisomatota;c__Marinisomatia;o__Marinisomatales;f__JABMOV01;g__JABMOV01;s__	0	0	1.30314	1.56536	6.3147	7.66588	3.76492	4.78492	2.66638	2.73604	1.47239	1.43941
MAG_00057	Medium Quality Draft	2.09	No	No	Yes	41	69	49645	14	176589	0	96.7	0	TRUE	d__Bacteria;p__Marinisomatota;c__Marinisomatia;o__SCGC-AAA003-L08;f__GCA-002704045;g__;s__	0	0	0	0	13.7118	8.46328	51.2973	45.4499	54.581	51.0073	9.89769	8.77149
MAG_00054	Medium Quality Draft	3.46	No	No	Yes	37	41	229911	7	282525	0.22	97.39	0	TRUE	d__Bacteria;p__Proteobacteria;c__Alphaproteobacteria;o__SMXP01;f__SMXP01;g__;s__	0	0	13.3497	10.6715	1.15252	0.819819	0.976878	0.770309	2.09109	2.24557	0	0
MAG_00006	Medium Quality Draft	3.63	No	No	No	46	19	310978	3	1305160	0.75	100	1.41	TRUE	d__Bacteria;p__Proteobacteria;c__Alphaproteobacteria;o__Rhodospirillales;f__Casp-alpha2;g__;s__	0	0	0.299888	0.315184	1.27041	1.4829	1.86399	2.34532	1.1494	1.23756	0	0
MAG_00014	Medium Quality Draft	2.43	No	No	No	33	40	128531	7	256541	0.34	97.6	0	TRUE	d__Bacteria;p__Bacteroidota;c__Bacteroidia;o__Flavobacteriales;f__Flavobacteriaceae;g__Polaribacter;s__	4.34519	4.49076	0	0	0	0	0	0	0	0	0	0
MAG_00001	Medium Quality Draft	2.9	No	No	Yes	43	33	211686	5	460690	0.8	98.78	0	TRUE	d__Bacteria;p__Proteobacteria;c__Alphaproteobacteria;o__Rhodobacterales;f__Rhodobacteraceae;g__;s__	0	0	7.45873	7.49524	0	0	0	0	0	0	0	0
MAG_00070	High Quality Draft	3.07	Yes	Yes	Yes	45	43	126162	8	366882	0	94.51	1.41	TRUE	d__Bacteria;p__Delongbacteria;c__UBA4055;o__CAIWAD01;f__CAIWAD01;g__;s__	0	0	0.372309	0.290904	1.48771	1.08772	2.08601	1.79472	0.897048	0.990121	0	0
MAG_00035	Medium Quality Draft	8.8	No	Yes	Yes	57	317	50971	53	265725	1.12	99.93	1.41	TRUE	d__Bacteria;p__Planctomycetota;c__Planctomycetia;o__Planctomycetales;f__Planctomycetaceae;g__JABMPE01;s__	2.6075	2.4847	0.320784	0.352688	0	0	0	0	0	0	0	0
MAG_00037	Medium Quality Draft	5.16	No	No	No	46	41	238779	7	520688	1.09	99.7	5.63	TRUE	d__Bacteria;p__Proteobacteria;c__Alphaproteobacteria;o__;f__;g__;s__	0	0	0	0	5.95922	5.00837	9.66586	7.67323	4.6175	5.15522	0	0
MAG_00064	Medium Quality Draft	3.89	No	No	Yes	40	118	49722	26	144030	0	93.42	0	TRUE	d__Bacteria;p__SAR324;c__SAR324;o__SAR324;f__NAC60-12;g__;s__	0	0	0	0	5.44844	8.98459	1.5823	2.43111	0.920625	1.06073	23.9879	25.0525
MAG_00164	Medium Quality Draft	2.33	No	No	No	34	166	19725	35	89765	0	93.37	0	TRUE	d__Bacteria;p__Bacteroidota;c__Bacteroidia;o__Flavobacteriales;f__UA16;g__UBA11663;s__	2.49081	2.56511	0	0	0	0	0	0	0	0	0	0
MAG_00043	Medium Quality Draft	4.56	No	No	No	42	5	1082741	2	1716209	0.87	97.17	0	TRUE	d__Bacteria;p__Proteobacteria;c__Alphaproteobacteria;o__UBA2966;f__UBA2966;g__;s__	0	0	0	0	2.48369	3.54176	2.40419	3.31837	0.79522	0.883513	0	0
MAG_00074	Medium Quality Draft	2.05	No	No	Yes	43	89	43031	17	147255	0.91	97.27	5.63	TRUE	d__Bacteria;p__Nitrospirota;c__Thermodesulfovibrionia;o__Thermodesulfovibrionales;f__JdFR-85;g__;s__	0	0	0	0	0	0	0	0	0	0	22.2133	29.4065
MAG_00022	Medium Quality Draft	2.77	Yes	No	Yes	32	160	24781	32	102972	0.98	97.62	1.41	TRUE	d__Bacteria;p__Bacteroidota;c__Bacteroidia;o__NS11-12g;f__UBA9320;g__;s__	2.52925	2.94065	0	0	0	0	0	0	0	0	0	0
MAG_00028	Medium Quality Draft	4.25	No	No	No	41	63	118767	12	541888	1.08	97.85	0	TRUE	d__Bacteria;p__Planctomycetota;c__UBA1135;o__UBA1135;f__UBA1135;g__JACNIZ01;s__	0	0	1.04593	0.974065	8.84556	6.97012	12.0378	10.2823	2.07441	2.18605	3.34813	2.93798
MAG_00027	Medium Quality Draft	2.82	No	No	Yes	42	105	37356	23	137840	0	92.31	0	TRUE	d__Bacteria;p__Marinisomatota;c__Marinisomatia;o__Marinisomatales;f__TCS55;g__TCS55;s__	0	0	0	0	2.64334	2.43085	5.32784	7.02224	4.69769	4.37995	0	0
MAG_00061	Medium Quality Draft	2.05	No	No	Yes	34	49	72214	10	187843	0	92.31	0	TRUE	d__Bacteria;p__Marinisomatota;c__Marinisomatia;o__SCGC-AAA003-L08;f__D37C17;g__JABHHG01;s__	0	0	7.5305	6.14496	1.32633	0.730443	3.37902	2.64201	3.67985	3.59134	0.728543	0.698961
MAG_00021	Medium Quality Draft	5.11	No	Yes	Yes	47	60	171790	9	440962	1.28	98.29	1.41	TRUE	d__Bacteria;p__Actinobacteriota;c__Acidimicrobiia;o__Acidimicrobiales;f__UBA11606;g__;s__	0	0	2.77834	3.13996	0.494683	0.542476	1.50467	1.68658	0.358234	0.409941	0	0
MAG_00017	Medium Quality Draft	3.29	Yes	No	Yes	42	72	113210	11	208068	1.6	99.8	2.82	TRUE	d__Bacteria;p__Proteobacteria;c__Alphaproteobacteria;o__Rhodobacterales;f__Rhodobacteraceae;g__;s__	0	0	4.26093	5.37377	0	0	0	0	0	0	0	0
MAG_00051	Medium Quality Draft	5.87	No	No	Yes	52	68	214784	10	439669	1.38	98.63	5.63	TRUE	d__Bacteria;p__Proteobacteria;c__Alphaproteobacteria;o__GCA-2731375;f__GCA-2731375;g__GCA-2731375;s__	0	0	0	0	0.889992	1.10783	2.20485	2.75077	0.620348	0.650391	0	0
MAG_00013	Medium Quality Draft	4.37	No	Yes	No	44	51	158667	7	1013315	0.91	96.27	0	TRUE	d__Bacteria;p__Proteobacteria;c__Alphaproteobacteria;o__Rhodospirillales;f__Casp-alpha2;g__TMED8;s__	4.03965	3.30089	0.310205	0.440987	0	0	0	0	0	0	0	0
MAG_00062	Medium Quality Draft	2.16	No	Yes	No	36	20	166922	5	362147	0	91.61	0	TRUE	d__Bacteria;p__Desulfobacterota;c__GWC2-55-46;o__GWC2-55-46;f__;g__;s__	0	0	0	0	0	0	0	0	0.566509	0.624924	10.3677	9.03498
MAG_00005	Medium Quality Draft	3.52	No	Yes	Yes	41	21	377913	4	798140	0.59	94.26	1.41	TRUE	d__Bacteria;p__Proteobacteria;c__Gammaproteobacteria;o__Pseudomonadales;f__Pseudohongiellaceae;g__UBA9145;s__	0	0	0	0	0.872737	1.19971	1.85827	2.39511	1.1191	1.1929	0	0
MAG_00083	Medium Quality Draft	2.42	No	No	Yes	36	116	33559	26	82817	0.61	94.07	1.41	TRUE	d__Bacteria;p__Proteobacteria;c__Gammaproteobacteria;o__GCF-002020875;f__GCF-002020875;g__Thiopontia;s__	0	0	6.86367	6.08173	35.5062	45.3966	7.07707	7.64732	12.1469	13.4716	43.511	44.9442
MAG_00011	Medium Quality Draft	2.83	Yes	Yes	No	43	64	77941	10	353380	1.08	96.24	0	TRUE	d__Bacteria;p__Planctomycetota;c__UBA1135;o__UBA1135;f__UBA1135;g__GCA-2746235;s__	0	0	0	0	0	0	0.977038	0.868216	5.04798	5.37715	0.632693	0
MAG_00034	High Quality Draft	4.65	Yes	Yes	Yes	47	155	48836	31	169903	1.15	96.48	1.41	TRUE	d__Bacteria;p__Planctomycetota;c__Planctomycetia;o__Pirellulales;f__UBA1268;g__M30B53;s__	7.58456	7.84789	1.433	0.63263	0	0	0	0	0	0	0	0
MAG_00092	Medium Quality Draft	1.73	No	No	Yes	33	132	19964	29	45503	0.68	93.92	0	TRUE	d__Bacteria;p__Chlamydiota;c__Chlamydiia;o__Chlamydiales;f__Rhabdochlamydiaceae;g__CAIJXB01;s__	0	0	0	0	0	0	0.805231	0.885629	1.80213	1.52925	1.17424	1.04022
MAG_00046	Medium Quality Draft	10.59	No	No	Yes	88	121	138766	23	589686	1.15	96.2	4.23	TRUE	d__Bacteria;p__Planctomycetota;c__Planctomycetia;o__Planctomycetales;f__Planctomycetaceae;g__;s__	0	0	0	0	0.63264	0.482161	0.828292	0.886245	2.45975	3.00028	0	0
MAG_00039	Medium Quality Draft	2.5	No	No	No	32	54	109777	9	248330	0.81	94.09	2.82	TRUE	d__Bacteria;p__Bacteroidota;c__Bacteroidia;o__Flavobacteriales;f__UA16;g__;s__	22.4862	23.1848	0.455679	0.374905	0	0	0	0	0	0	0	0
MAG_00049	Medium Quality Draft	3.39	No	Yes	No	37	15	324208	3	1214358	0.8	93.77	0	TRUE	d__Bacteria;p__Proteobacteria;c__Gammaproteobacteria;o__Pseudomonadales;f__Pseudohongiellaceae;g__UBA9145;s__	3.66103	3.31804	0.889657	0.979009	0	0	0	0	0	0	0	0
MAG_00024	Medium Quality Draft	4.04	Yes	Yes	No	48	109	62712	20	164962	1.99	99.13	1.41	TRUE	d__Bacteria;p__Proteobacteria;c__Alphaproteobacteria;o__Rhodospirillales;f__Casp-alpha2;g__PTLJ01;s__	0	0	0	0	2.17223	3.2378	2.60053	3.52998	1.26058	1.51043	0	0
MAG_00058	Medium Quality Draft	2.53	No	No	No	40	197	17436	47	54738	0.71	92.6	0	TRUE	d__Bacteria;p__Proteobacteria;c__Alphaproteobacteria;o__Rhodobacterales;f__Rhodobacteraceae;g__Marivivens;s__	0	0	8.10581	9.40538	0	0	0	0	0	0	0	0
MAG_00032	High Quality Draft	6.46	Yes	Yes	Yes	53	170	59317	34	232851	1.91	97.97	0	TRUE	d__Bacteria;p__Verrucomicrobiota;c__Verrucomicrobiae;o__Pedosphaerales;f__GCA-2715965;g__GCA-2715965;s__	4.42356	3.30856	0	0	0	0	0	0	0	0	0	0
MAG_00076	Medium Quality Draft	3.64	Yes	Yes	No	45	63	92150	13	223971	0.57	91.19	1.41	TRUE	d__Bacteria;p__Planctomycetota;c__Phycisphaerae;o__Phycisphaerales;f__SM1A02;g__GCA-002862325;s__	37.3234	37.6361	3.21044	4.21842	0	0	0	0	0	0	0	0
MAG_00016	Medium Quality Draft	3.28	No	No	No	40	18	327445	4	755908	1.08	93.01	0	TRUE	d__Bacteria;p__Planctomycetota;c__UBA1135;o__UBA1135;f__UBA1135;g__J029;s__	0	0	14.5803	19.2229	1.87376	1.80358	5.78485	4.97401	3.44797	3.47111	0.624836	0
MAG_00012	Medium Quality Draft	3.69	No	No	Yes	44	37	212368	6	461132	0.84	91.74	0	TRUE	d__Bacteria;p__SAR324;c__SAR324;o__SAR324;f__NAC60-12;g__;s__	5.37896	5.52658	0	0	0	0	0	0	0	0	0	0
MAG_00063	Medium Quality Draft	2.89	No	No	No	47	188	24837	35	107434	1.7	95.74	2.82	TRUE	d__Bacteria;p__Actinobacteriota;c__Actinomycetia;o__Nanopelagicales;f__UBA10799;g__;s__	1.43243	1.80156	1.23327	0.698105	0	0	0	0	0	0	0	0
MAG_00102	Medium Quality Draft	3.29	No	No	Yes	39	234	21553	49	77620	1.52	94.71	2.82	TRUE	d__Bacteria;p__Actinobacteriota;c__Actinomycetia;o__Mycobacteriales;f__Mycobacteriaceae;g__Mycobacterium;s__	14.1027	17.2125	6.6317	2.2569	0	0	0	0	0	0	0	0
MAG_00040	Medium Quality Draft	3.93	No	No	No	37	119	77516	17	165926	1.74	95.77	0	TRUE	d__Bacteria;p__Proteobacteria;c__Alphaproteobacteria;o__Rhodospirillales;f__;g__;s__	0	0	0	0	3.95402	6.17834	0	0	0	0	0	0
MAG_00089	Medium Quality Draft	1.61	No	No	No	33	182	9858	47	49357	0.9	91.55	1.41	TRUE	d__Bacteria;p__Chlamydiota;c__Chlamydiia;o__Chlamydiales;f__JAAKFR01;g__;s__	2.29707	2.25284	0	0	0	0	0	0	0	0	0	0
MAG_00167	Medium Quality Draft	1.96	No	No	No	32	88	40718	15	132982	1.23	93.02	0	TRUE	d__Bacteria;p__Proteobacteria;c__Gammaproteobacteria;o__Pseudomonadales;f__Litoricolaceae;g__HIMB30;s__HIMB30 sp010024125	3.66868	3.82007	0	0	0	0	0	0	0	0	0	0
MAG_00018	Medium Quality Draft	2.27	No	Yes	Yes	46	29	126859	5	390897	2.14	97.44	0	TRUE	d__Bacteria;p__Actinobacteriota;c__Acidimicrobiia;o__Acidimicrobiales;f__MedAcidi-G1;g__UBA3125;s__	0	0	0	0	4.37107	7.51023	10.3435	14.7012	18.161	21.702	0.738943	0.72207
MAG_00110	High Quality Draft	3.42	Yes	Yes	Yes	59	107	52393	24	101495	1.02	91.74	9.86	TRUE	d__Bacteria;p__SAR324;c__SAR324;o__SAR324;f__NAC60-12;g__JCVI-SCAAA005;s__	26.1384	29.7567	0	0	0	0	0	0	0	0	0	0
MAG_00116	Medium Quality Draft	3.77	No	No	No	42	229	25468	44	89305	1.77	95.41	5.63	TRUE	d__Bacteria;p__Proteobacteria;c__Magnetococcia;o__Magnetococcales;f__Magnetaquicoccaceae;g__;s__	0	0	0	0	0	0	0	0	0	0	4.54999	4.31457
MAG_00045	High Quality Draft	3.43	Yes	Yes	Yes	41	157	37393	29	122289	2.03	96.62	4.23	TRUE	d__Bacteria;p__Verrucomicrobiota;c__Kiritimatiellae;o__UBA8416;f__JABMPJ01;g__JABMPJ01;s__	0	0	0	0	2.70355	2.33023	0.903834	0.767296	0.393033	0.419805	1.22613	0.93812
MAG_00094	Medium Quality Draft	1.35	Yes	Yes	Yes	33	83	22000	19	64691	0.23	87.5	0	TRUE	d__Bacteria;p__Chlamydiota;c__Chlamydiia;o__2-12-FULL-49-11;f__2-12-FULL-49-11;g__;s__	0	0	2.35813	2.32438	0	0	0	0	0	0	0	0
MAG_00096	Medium Quality Draft	1.82	No	No	Yes	37	53	69401	10	140347	0	85.75	1.32	TRUE	d__Archaea;p__Nanoarchaeota;c__Nanoarchaeia;o__Woesearchaeales;f__UBA12501;g__;s__	0	0	0	0	5.139	5.03249	3.77896	4.30918	1.69424	1.47388	4.8065	5.08112
MAG_00052	Medium Quality Draft	3.48	No	Yes	Yes	44	24	188146	7	301707	2.2	96.7	0	TRUE	d__Bacteria;p__Krumholzibacteriota;c__Krumholzibacteria;o__LZORAL124-64-63;f__LZORAL124-64-63;g__;s__	0	0	0	0	1.88615	1.73202	2.95748	2.37255	0.907978	1.01658	1.27925	1.13838
MAG_00105	Medium Quality Draft	3.12	No	No	Yes	36	221	22012	44	93123	1.29	91.82	1.41	TRUE	d__Bacteria;p__Actinobacteriota;c__Actinomycetia;o__Mycobacteriales;f__Mycobacteriaceae;g__Mycobacterium;s__	6.70975	7.91499	3.07623	1.38585	0	0	0	0	0	0	0	0
MAG_00009	Medium Quality Draft	3.43	No	No	No	39	89	68566	19	157254	1.24	91.29	0	TRUE	d__Bacteria;p__Proteobacteria;c__Alphaproteobacteria;o__Rhodospirillales;f__2-02-FULL-58-16_A;g__;s__	0	0	1.03689	1.20791	4.58853	7.19682	5.03451	6.66566	7.03016	8.39457	4.56635	5.40259
MAG_00029	Medium Quality Draft	1.22	No	Yes	Yes	34	49	68568	4	235761	0.51	87.57	0	TRUE	d__Bacteria;p__Actinobacteriota;c__Actinomycetia;o__Actinomycetales;f__Microbacteriaceae;g__Pontimonas;s__	4.6952	5.44286	0	0	0	0	0	0	0	0	0	0
MAG_00091	Medium Quality Draft	0.73	Yes	Yes	Yes	40	4	463788	1	463788	0	84.77	0	TRUE	d__Bacteria;p__Patescibacteria;c__Paceibacteria;o__UBA9983_A;f__UBA2100;g__UBA2100;s__	0	0	9.19232	10.1744	0	0	0	0	0	0	0	0
MAG_00031	High Quality Draft	3.71	Yes	Yes	Yes	48	140	38111	31	125818	1.82	93.64	0	TRUE	d__Bacteria;p__Chloroflexota;c__Anaerolineae;o__Anaerolineales;f__EnvOPS12;g__Desulfolinea;s__	0	0	0	0	1.61549	1.10211	0.548697	0.428473	1.37362	1.43881	0	0
MAG_00086	High Quality Draft	6.32	Yes	Yes	Yes	41	147	76942	25	316348	2.7	97.97	0	TRUE	d__Bacteria;p__Verrucomicrobiota;c__Verrucomicrobiae;o__Opitutales;f__JABJCN01;g__JABJCN01;s__	3.5292	3.5332	0	0	0	0	0	0	0	0	0	0
MAG_00131	Medium Quality Draft	0.89	Yes	Yes	Yes	38	8	272055	2	336584	0	84.27	5.63	TRUE	d__Bacteria;p__Dependentiae;c__Babeliae;o__Babeliales;f__GCA-2401785;g__;s__	3.48099	4.35814	0	0	0	0	0	0	0	0	0	0
MAG_00047	Medium Quality Draft	2.06	No	No	No	35	144	21895	31	68544	2.78	97.97	1.41	TRUE	d__Bacteria;p__Campylobacterota;c__Campylobacteria;o__Campylobacterales;f__Sulfurimonadaceae;g__Sulfurimonas;s__	0	0	2.27294	2.00879	0	0	0	0	0.302037	0.311275	0	0
MAG_00023	Medium Quality Draft	7.38	No	No	No	57	124	121712	21	321834	2.7	97.3	1.41	TRUE	d__Bacteria;p__Verrucomicrobiota;c__Verrucomicrobiae;o__Pedosphaerales;f__AAA164-E04;g__AAA164-E04;s__	5.23804	5.08494	0.347217	0.292342	0	0	0	0	0	0	0	0
MAG_00133	Medium Quality Draft	1.26	No	Yes	Yes	27	21	76501	6	210749	0	83.64	3.95	TRUE	d__Archaea;p__Nanoarchaeota;c__Nanoarchaeia;o__Woesearchaeales;f__GW2011-AR9;g__UBA11998;s__	0	0	0	0	0.403575	0.378894	0.389213	0.406295	3.2166	2.54868	1.21661	1.87962
MAG_00147	Medium Quality Draft	1.81	No	No	No	29	197	12198	43	38250	1.56	91.21	2.82	TRUE	d__Bacteria;p__Campylobacterota;c__Campylobacteria;o__Campylobacterales;f__Arcobacteraceae;g__CAIJNA01;s__	0	0	7.93584	6.92886	0	0	0.502751	0	0.539978	0.493671	0	0
MAG_00044	Medium Quality Draft	2.19	Yes	Yes	No	45	33	91528	8	299005	0	83.16	1.32	TRUE	d__Archaea;p__Thermoplasmatota;c__Poseidoniia;o__Poseidoniales;f__Thalassarchaeaceae;g__MGIIb-Q1;s__	0	0	14.2168	11.6171	4.53727	3.64586	5.271	5.49184	3.6998	4.05986	3.71909	3.51586
MAG_00060	High Quality Draft	3.48	Yes	Yes	Yes	44	44	156134	9	289345	2.27	94.32	2.82	TRUE	d__Bacteria;p__Planctomycetota;c__Brocadiae;o__Brocadiales;f__Scalinduaceae;g__Scalindua;s__	0	0	0	0	5.72845	4.57811	0.449309	0.491921	0.388379	0.418224	0	0
MAG_00025	High Quality Draft	3.41	Yes	Yes	Yes	41	83	71088	15	259561	2.78	96.53	1.41	TRUE	d__Bacteria;p__Nitrospinota;c__Nitrospinia;o__Nitrospinales;f__Nitrospinaceae;g__LS-NOB;s__	0	0	0	0	2.79	3.00441	10.9646	14.4167	7.75554	8.67903	0	0
MAG_00072	Medium Quality Draft	3.72	No	Yes	Yes	43	78	69256	13	292148	2.2	93.41	1.41	TRUE	d__Bacteria;p__Krumholzibacteriota;c__Krumholzibacteria;o__LZORAL124-64-63;f__LZORAL124-64-63;g__Glo-17;s__	0.74665	0.760172	2.19913	2.75591	1.24977	1.1748	0.866459	0.677116	0	0.311785	0	0
MAG_00069	Medium Quality Draft	3.49	No	No	Yes	38	308	14753	71	67985	1.65	89.91	1.41	TRUE	d__Bacteria;p__Krumholzibacteriota;c__Krumholzibacteria;o__LZORAL124-64-63;f__LZORAL124-64-63;g__JAHIYU01;s__	0	0	0	0	0.87116	0.861546	0.300919	0	0	0	2.64139	2.04847
MAG_00004	Medium Quality Draft	3	No	No	Yes	36	182	22541	38	113399	1.72	90.07	0	TRUE	d__Bacteria;p__Proteobacteria;c__Gammaproteobacteria;o__GCF-002020875;f__GCF-002020875;g__Thiopontia;s__	0	0	0	0	6.113	6.46998	2.54982	2.7464	2.42381	2.62964	0	0
MAG_00085	Medium Quality Draft	0.86	Yes	Yes	Yes	19	104	11576	21	65576	0.69	84.67	1.41	TRUE	d__Bacteria;p__Firmicutes;c__Bacilli;o__Acholeplasmatales;f__Acholeplasmataceae;g__UBA8290;s__	2.34496	3.50274	0	0	0	0	0	0	0	0	0	0
MAG_00065	Medium Quality Draft	2.01	No	No	No	30	101	36460	17	153178	3.29	97.53	2.82	TRUE	d__Bacteria;p__Campylobacterota;c__Campylobacteria;o__Campylobacterales;f__Arcobacteraceae;g__;s__	0	0	0.842259	0.842995	0	0	0.856712	0	2.5074	2.34857	0	0
MAG_00145	Medium Quality Draft	0.87	Yes	Yes	Yes	34	7	136933	2	296559	0	80.84	1.32	TRUE	d__Archaea;p__Nanoarchaeota;c__Nanoarchaeia;o__SCGC-AAA011-G17;f__GW2011-AR18;g__;s__	0	0	0	0	1.57618	1.16278	0	0	0	0	3.319	4.0678
MAG_00106	Medium Quality Draft	2.83	No	No	Yes	35	155	27372	31	74548	0.61	83.84	1.41	TRUE	d__Bacteria;p__Proteobacteria;c__Gammaproteobacteria;o__GCF-002020875;f__GCF-002020875;g__Thiopontia;s__	0	0	0	0	4.2866	4.64058	2.1307	2.32854	1.26728	1.40866	8.30139	9.63428
MAG_00112	Medium Quality Draft	2.62	No	No	No	29	348	9196	91	38605	0.7	84.16	1.41	TRUE	d__Bacteria;p__Proteobacteria;c__Alphaproteobacteria;o__Rhodobacterales;f__Rhodobacteraceae;g__Lutimaribacter;s__	2.4301	2.36612	0	0	0	0	0	0	0	0	0	0
MAG_00146	Medium Quality Draft	1.14	No	No	No	27	23	90851	3	413002	0	80.37	1.32	TRUE	d__Archaea;p__Nanoarchaeota;c__Nanoarchaeia;o__Woesearchaeales;f__GW2011-AR9;g__UBA11998;s__	0	0	0	0	2.15768	2.34347	4.15409	4.32153	2.24384	1.64391	3.13037	4.53191
MAG_00126	Medium Quality Draft	1.37	No	Yes	No	41	224	6804	64	28336	0	80.01	2.82	TRUE	d__Bacteria;p__Planctomycetota;c__Phycisphaerae;o__Sedimentisphaerales;f__UBA12454;g__;s__	0	0	0	0	1.89417	1.3645	0	0	0	0	0	0
MAG_00030	Medium Quality Draft	4.83	No	No	Yes	44	76	117466	15	300609	3.42	97.01	1.41	TRUE	d__Bacteria;p__Nitrospinota;c__Nitrospinia;o__Nitrospinales;f__;g__;s__	0	0	4.44914	6.16434	0.546539	0.560279	1.61878	1.98335	1.40473	1.47536	0	0
MAG_00079	Medium Quality Draft	1.75	No	No	Yes	33	9	345078	2	657681	0.19	80.37	1.41	TRUE	d__Bacteria;p__Bacteroidota;c__Bacteroidia;o__Flavobacteriales;f__Flavobacteriaceae;g__BACL21;s__	5.75294	7.09564	0	0	0	0	0	0	0	0	0	0
MAG_00174	Medium Quality Draft	2.15	No	No	No	31	208	14163	53	46175	1.02	84.17	1.41	TRUE	d__Bacteria;p__Proteobacteria;c__Gammaproteobacteria;o__GCF-002020875;f__GCF-002020875;g__;s__	0	0	0	0	1.2404	1.43056	1.90516	2.17036	0.571556	0.616689	0	0
MAG_00066	Medium Quality Draft	3.27	Yes	Yes	No	40	98	74544	17	161313	3.2	95.06	5.63	TRUE	d__Bacteria;p__Proteobacteria;c__Gammaproteobacteria;o__Coxiellales;f__Coxiellaceae;g__;s__	8.83759	8.70519	0.664874	0	0	0	0	0	0	0	0	0
MAG_00134	Medium Quality Draft	1.35	Yes	Yes	Yes	30	23	131088	4	192419	0.93	83.18	2.63	TRUE	d__Archaea;p__Nanoarchaeota;c__Nanoarchaeia;o__Woesearchaeales;f__GW2011-AR9;g__UBA11998;s__	0	0	0	0	1.51704	1.09073	5.54453	4.51176	0	0	1.30784	1.73693
MAG_00068	Medium Quality Draft	5.31	No	No	Yes	48	174	51366	34	148686	3.36	94.96	4.23	TRUE	d__Bacteria;p__Proteobacteria;c__Magnetococcia;o__Magnetococcales;f__Magnetaquicoccaceae;g__;s__	0	0	0	0	13.8812	14.1346	0	0	0	0	1.87828	1.74811
MAG_00020	Medium Quality Draft	1.55	No	No	Yes	36	42	51010	10	145580	0.81	82.04	0	TRUE	d__Bacteria;p__Myxococcota;c__UBA727;o__UBA727;f__;g__;s__	0	0	1.29888	1.41538	0	0	0	0	0.816091	0.772373	0	0
MAG_00183	Medium Quality Draft	1.66	No	No	No	29	231	9227	57	32736	1.15	83.61	1.41	TRUE	d__Bacteria;p__Campylobacterota;c__Campylobacteria;o__Campylobacterales;f__Arcobacteraceae;g__CAIJNA01;s__	0	0	2.86142	2.65271	0	0	0	0	0	0	0	0
MAG_00142	Medium Quality Draft	3.96	No	No	Yes	46	667	6853	190	27834	1.35	84.5	2.82	TRUE	d__Bacteria;p__Verrucomicrobiota;c__Verrucomicrobiae;o__Pedosphaerales;f__UBA1096;g__;s__	0	0	0	0	0	0	0.676138	0.864471	1.30251	1.33542	0	0
MAG_00160	Medium Quality Draft	0.65	No	Yes	Yes	37	7	170435	2	193309	0	77.73	1.32	TRUE	d__Archaea;p__Nanoarchaeota;c__Nanoarchaeia;o__SCGC-AAA011-G17;f__UBA489;g__JABIKK01;s__	0	0	10.4939	13.8356	2.10996	1.81575	2.73521	2.18878	9.22149	6.97074	0	0
MAG_00067	Medium Quality Draft	8.56	No	Yes	No	41	590	20571	132	73799	3.55	95.27	0	TRUE	d__Bacteria;p__Myxococcota;c__Bradymonadia;o__;f__;g__;s__	0	0	0	0	0	0	0.509124	0.614341	1.80701	2.0827	2.72752	2.31365
MAG_00127	Medium Quality Draft	3	No	No	Yes	39	429	8192	118	33380	2.78	91.15	5.63	TRUE	d__Bacteria;p__Desulfobacterota;c__Desulfobulbia;o__Desulfobulbales;f__Desulfurivibrionaceae;g__Desulfobia;s__	0	0	0	0	0.529185	0.367643	0	0	0	0	2.09598	1.97721
MAG_00075	Medium Quality Draft	3.76	No	No	Yes	33	541	8235	144	34808	0.93	81.62	1.41	TRUE	d__Bacteria;p__Proteobacteria;c__Magnetococcia;o__Magnetococcales;f__UBA8363;g__;s__	0	0	0	0	1.55001	1.94528	0	0	0	0	0.785493	0.864527
MAG_00162	Medium Quality Draft	0.93	Yes	Yes	Yes	42	55	35212	7	152969	0	76.64	5.26	TRUE	d__Archaea;p__Nanoarchaeota;c__Nanoarchaeia;o__SCGC-AAA011-G17;f__PNOQ01;g__;s__	0	0	2.02069	2.45614	0	0	0	0	0	0	0	0
MAG_00156	Medium Quality Draft	1.15	No	Yes	Yes	28	51	57370	6	159294	0.07	76.64	2.63	TRUE	d__Archaea;p__Nanoarchaeota;c__Nanoarchaeia;o__SCGC-AAA011-G17;f__GW2011-AR17;g__JABHZQ01;s__	0	0	0	0	0	0	0	0	0	0	4.7844	6.08562
MAG_00132	Medium Quality Draft	1.17	No	Yes	No	26	16	153434	3	356568	0.93	80.84	3.95	TRUE	d__Archaea;p__Nanoarchaeota;c__Nanoarchaeia;o__Woesearchaeales;f__GW2011-AR9;g__;s__	0	0	0	0	0.716262	0.585891	1.02144	1.07626	4.8022	3.77911	0.596384	0.722789
MAG_00149	Medium Quality Draft	0.69	No	No	Yes	38	4	518434	1	518434	0	76.17	1.32	TRUE	d__Archaea;p__Nanoarchaeota;c__Nanoarchaeia;o__SCGC-AAA011-G17;f__PNOQ01;g__JABJPM01;s__	0	0	0	0	1.13345	0.907039	2.35178	1.22656	1.86561	1.59268	0	0
MAG_00151	Medium Quality Draft	1	Yes	Yes	Yes	23	50	33233	11	88973	0	76.17	2.63	TRUE	d__Archaea;p__Nanoarchaeota;c__Nanoarchaeia;o__Woesearchaeales;f__GW2011-AR9;g__;s__	0	0	0	0	4.01705	4.18886	3.35098	2.61586	1.33748	0.943022	0	0
MAG_00154	Medium Quality Draft	0.7	Yes	Yes	Yes	35	13	96953	3	199750	0	76.17	1.32	TRUE	d__Archaea;p__Nanoarchaeota;c__Nanoarchaeia;o__SCGC-AAA011-G17;f__PNOQ01;g__JABIBT01;s__	0	0	0	0	0.518728	0.350087	0	0	0	0	7.35985	9.59695
MAG_00026	Medium Quality Draft	8.36	No	Yes	Yes	49	296	44226	54	190869	3.87	95.48	4.23	TRUE	d__Bacteria;p__Myxococcota_A;c__UBA796;o__UBA9615;f__;g__;s__	0	0	0	0	0.983925	1.07816	2.75782	2.55714	3.32334	3.57806	0	0
MAG_00125	Medium Quality Draft	1.75	Yes	Yes	Yes	36	74	33328	15	124607	0	76.08	0	TRUE	d__Bacteria;p__Patescibacteria;c__Gracilibacteria;o__GCA-2401425;f__;g__;s__	0	0	0	0	1.07073	0.612675	0.28016	0	0	0	4.68285	4.14111
MAG_00082	Medium Quality Draft	3.2	No	Yes	Yes	37	235	17441	51	71976	3.42	93.16	2.82	TRUE	d__Bacteria;p__Nitrospinota;c__Nitrospinia;o__Nitrospinales;f__Nitrospinaceae;g__Nitromaritima;s__	0	0	0	0	0.871503	0.994363	0.779256	1.08779	1.16633	1.33515	0	0
MAG_00117	Medium Quality Draft	1.55	No	Yes	Yes	23	62	103475	5	372905	2.01	85.98	2.63	TRUE	d__Archaea;p__Nanoarchaeota;c__Nanoarchaeia;o__Woesearchaeales;f__GW2011-AR9;g__UBA11998;s__	0	0	0	0	0.991188	0.890118	1.38117	0.985669	7.00134	5.22275	0	0
MAG_00036	Medium Quality Draft	2.12	No	No	No	28	241	11001	60	93445	3.1	91.28	1.41	TRUE	d__Bacteria;p__Proteobacteria;c__Gammaproteobacteria;o__Legionellales;f__Legionellaceae;g__Legionella_A;s__	0	0	0	0	0	0	0.725872	1.5874	0.587202	0.638622	0.635634	0
MAG_00184	Medium Quality Draft	2.32	No	No	No	23	182	18885	43	47662	1.37	81.65	2.82	TRUE	d__Bacteria;p__Proteobacteria;c__Gammaproteobacteria;o__GCF-002020875;f__GCF-002020875;g__Thiopontia;s__	0	0	0	0	2.74802	3.16546	1.93825	2.12207	4.16114	4.58901	6.75402	7.51104
MAG_00150	Medium Quality Draft	0.58	Yes	Yes	Yes	39	16	69437	4	87620	0	74.77	1.32	TRUE	d__Archaea;p__Nanoarchaeota;c__Nanoarchaeia;o__UBA10117;f__ARS21;g__;s__	0	0	0	0	4.73991	5.27966	4.2357	4.18123	1.33955	1.01482	2.05012	3.74934
MAG_00113	Medium Quality Draft	1.23	Yes	Yes	Yes	43	8	258162	2	411059	0.56	77.37	1.41	TRUE	d__Bacteria;p__Patescibacteria;c__ABY1;o__Magasanikbacterales;f__UBA922;g__;s__	0	0	0	0	0.433408	0.433495	3.43743	4.26712	0.669539	0.664751	0	0
MAG_00153	Medium Quality Draft	0.73	No	No	Yes	38	20	183736	2	192928	0	74.53	1.32	TRUE	d__Archaea;p__Nanoarchaeota;c__Nanoarchaeia;o__SCGC-AAA011-G17;f__PNOQ01;g__JABJPM01;s__	0	0	0	0	1.75589	1.231	0.501278	0	0	0	3.25478	3.47052
MAG_00163	Medium Quality Draft	0.82	Yes	Yes	Yes	33	58	22702	13	48644	0.47	76.64	6.58	TRUE	d__Archaea;p__Nanoarchaeota;c__Nanoarchaeia;o__Woesearchaeales;f__J072;g__;s__	0	0	0	0	0.378778	0.272928	0.344183	0.308999	1.60764	1.54005	0	0
MAG_00084	Medium Quality Draft	4.08	No	No	Yes	47	147	43954	30	158756	4.32	95.73	8.45	TRUE	d__Bacteria;p__Nitrospinota;c__Nitrospinia;o__Nitrospinales;f__;g__;s__	0	0	0	0	0.479077	0.548764	0.561471	0.72958	1.40862	1.5311	0	0.540964
MAG_00138	Medium Quality Draft	1.19	No	No	Yes	32	34	83086	5	239232	0.93	78.76	1.32	TRUE	d__Archaea;p__Nanoarchaeota;c__Nanoarchaeia;o__Woesearchaeales;f__GW2011-AR9;g__CABZYC01;s__	0	0	0	0	1.36477	0.974695	3.1138	2.84229	0	0	0	0
MAG_00180	Medium Quality Draft	6.83	No	No	No	43	226	47003	44	221173	3.23	90.02	4.23	TRUE	d__Bacteria;p__Myxococcota_A;c__UBA796;o__UBA796;f__CAJQPC01;g__;s__	0	0	2.97082	3.43995	0	0	0	0	0	0	0	0
MAG_00081	Medium Quality Draft	0.85	No	Yes	Yes	37	79	17666	17	38525	0	73.76	0	TRUE	d__Bacteria;p__Patescibacteria;c__ABY1;o__UBA1558;f__GWA2-36-10;g__JABIAL01;s__	0	0	0.557744	0.823955	0.897458	0.780503	0.438217	0.43299	0.440646	0.431312	0	0
MAG_00041	Medium Quality Draft	4.06	No	Yes	Yes	44	138	45989	28	140480	3.82	92.73	2.82	TRUE	d__Bacteria;p__Chloroflexota;c__Anaerolineae;o__Anaerolineales;f__UBA11858;g__NIOZ-UU35;s__	0	0	0.296998	0.248116	8.65755	5.99995	1.51745	1.38247	1.4587	1.58032	11.1245	10.4933
MAG_00172	Medium Quality Draft	1.55	No	No	No	39	61	41565	14	115431	2.82	87.59	1.41	TRUE	d__Bacteria;p__Proteobacteria;c__Gammaproteobacteria;o__GCF-002020875;f__GCF-002020875;g__;s__	111.975	100.709	5.47952	6.16314	0	0	0	0	0	0	0	0
MAG_00078	Medium Quality Draft	1.46	No	No	No	18	166	10572	38	47915	0.54	76.08	1.41	TRUE	d__Bacteria;p__Bacteroidota;c__Bacteroidia;o__Flavobacteriales;f__Schleiferiaceae;g__UBA10364;s__	13.5025	15.7776	5.81329	4.81973	0	0	0	0	0	0	0	0
MAG_00115	Medium Quality Draft	5.77	Yes	Yes	Yes	22	814	8618	228	34520	0.91	77.89	1.41	TRUE	d__Bacteria;p__Bdellovibrionota;c__Oligoflexia;o__;f__;g__;s__	0	0	0	0	2.59941	1.15351	0	0	0	0	0	0
MAG_00053	Medium Quality Draft	7.78	No	No	No	54	248	66206	38	207408	3.55	91.05	5.63	TRUE	d__Bacteria;p__Myxococcota;c__UBA9042;o__UBA9042;f__UBA9042;g__;s__	0	0	2.59864	3.13101	0	0	0	0	0	0	0	0
MAG_00109	Medium Quality Draft	1.14	No	Yes	Yes	38	5	609237	1	609237	1.12	78.65	1.41	TRUE	d__Bacteria;p__Patescibacteria;c__ABY1;o__Magasanikbacterales;f__UBA922;g__;s__	0	0	0	0	6.38464	5.53807	1.9291	2.25593	0	0	0.908423	1.41172
MAG_00124	Medium Quality Draft	1.36	Yes	Yes	Yes	45	28	76725	7	141303	0.5	75.25	1.41	TRUE	d__Bacteria;p__Patescibacteria;c__ABY1;o__UBA9570;f__XYC2-FULL-38-9;g__;s__	0	0	0	0	2.33885	2.31554	0	0	0	0	0.609468	0.614004
MAG_00042	Medium Quality Draft	4.62	No	No	No	61	548	10743	131	50192	3.63	90.9	4.23	TRUE	d__Bacteria;p__Proteobacteria;c__Gammaproteobacteria;o__Beggiatoales;f__Beggiatoaceae;g__Thiomargarita;s__	0	0	0	0	1.73886	0.650679	1.39293	1.62542	0	0	1.0165	1.97011
MAG_00159	Medium Quality Draft	1.01	Yes	Yes	Yes	33	52	27613	11	83432	0.47	75	1.32	TRUE	d__Archaea;p__Nanoarchaeota;c__Nanoarchaeia;o__SCGC-AAA011-G17;f__GW2011-AR18;g__JAGVXZ01;s__	0	0	0	0	0.450325	0.336673	0.309609	0	0.776624	0.612555	2.27034	2.37521
MAG_00121	Medium Quality Draft	1.18	No	No	Yes	31	55	31830	11	141462	0.56	75.17	0	TRUE	d__Bacteria;p__Patescibacteria;c__JAEDAM01;o__BD1-5;f__UBA6164;g__UBA6164;s__	0	0	0	0	1.21733	0.79814	13.9996	5.83953	2.9419	2.45099	3.96572	3.74828
MAG_00111	Medium Quality Draft	0.93	Yes	Yes	Yes	41	3	319883	2	336821	0	71.29	0	TRUE	d__Bacteria;p__Patescibacteria;c__ABY1;o__Magasanikbacterales;f__;g__;s__	0	0	0	0	0.749196	0.776782	3.92645	5.19336	1.88199	2.13336	0	0
MAG_00087	Medium Quality Draft	4.88	No	No	Yes	49	654	8976	164	114825	3.87	90.38	2.82	TRUE	d__Bacteria;p__Myxococcota;c__XYA12-FULL-58-9;o__XYA12-FULL-58-9;f__JABJBS01;g__JABJBS01;s__	0	0	1.03397	1.10924	0	0.278959	0.337855	0.378538	0	0	0	0
MAG_00129	Medium Quality Draft	1.32	No	Yes	Yes	34	54	46135	11	134023	1.85	80.09	0	TRUE	d__Bacteria;p__Patescibacteria;c__Gracilibacteria;o__UBA1369;f__UBA12470;g__CG2-30-44-17;s__	0	0	0	0	3.10837	2.69284	0	0	0	0	0	0
MAG_00088	Medium Quality Draft	8.37	No	No	No	58	345	37425	70	173250	4.19	91.4	7.04	TRUE	d__Bacteria;p__Myxococcota_A;c__UBA796;o__UBA796;f__;g__;s__	0	0	0	0	0	0	1.85853	1.77299	1.11666	1.25516	1.73643	1.39862
MAG_00171	Medium Quality Draft	0.94	Yes	Yes	Yes	40	6	272640	2	299124	0.56	73.15	0	TRUE	d__Bacteria;p__Patescibacteria;c__ABY1;o__Magasanikbacterales;f__UBA922;g__UBA10181;s__	0	0	3.03169	3.77207	0	0	0	0	0	0	0	0
MAG_00157	Medium Quality Draft	2.43	No	No	No	22	382	7505	107	25073	2.01	80.39	0	TRUE	d__Bacteria;p__Proteobacteria;c__Gammaproteobacteria;o__Pseudomonadales;f__DSM-21967;g__;s__	0	0	1.58174	1.3198	0	0	0	0	0	0	0	0
MAG_00097	Medium Quality Draft	1	Yes	Yes	Yes	42	14	155062	3	208102	0	70.3	0	TRUE	d__Bacteria;p__Patescibacteria;c__ABY1;o__SG8-24;f__GWF2-40-263;g__JAAZYG01;s__	0	0	0	0	0.614418	0.971989	0.632563	0.780373	1.67624	1.57667	0	0
MAG_00136	Medium Quality Draft	1.33	No	Yes	No	22	241	6271	76	17586	0.79	74.15	1.41	TRUE	d__Bacteria;p__Proteobacteria;c__Gammaproteobacteria;o__UBA12402;f__UBA12402;g__GCA-2707695;s__	0.849601	0.833971	0.817601	0.976906	0	0	0	0	0	0	0	0
MAG_00118	Medium Quality Draft	1.08	Yes	No	Yes	36	53	33673	12	61410	0.56	72.78	2.82	TRUE	d__Bacteria;p__Patescibacteria;c__ABY1;o__Magasanikbacterales;f__UBA922;g__JAGOTR01;s__	0	0	0	0	1.23104	1.29442	0.639373	0.782774	0	0	0.770282	0.888148
MAG_00100	Medium Quality Draft	2.29	No	No	No	36	302	9438	75	40322	1.96	78.8	0	TRUE	d__Bacteria;p__Proteobacteria;c__Gammaproteobacteria;o__GCA-2729495;f__GCA-2729495;g__GCA-2729495;s__	0	0	1.53727	1.48754	0	0	0	0	0	0	0	0
MAG_00099	Medium Quality Draft	0.9	No	No	No	39	9	176287	2	335656	0	68.98	0	TRUE	d__Bacteria;p__Patescibacteria;c__ABY1;o__UBA1558;f__GWA2-36-10;g__;s__	0	0	0	0	1.11008	0.848067	0	0	0	0	8.61473	11.6144
MAG_00038	Medium Quality Draft	7.56	No	No	Yes	65	150	142162	17	350456	4.35	90.65	4.23	TRUE	d__Bacteria;p__Myxococcota_A;c__UBA796;o__UBA796;f__;g__;s__	7.14942	6.65988	1.19922	1.252	0	0	0	0	0	0	0	0
MAG_00103	Medium Quality Draft	1	Yes	Yes	Yes	39	5	229677	2	329600	0	68.81	0	TRUE	d__Bacteria;p__Patescibacteria;c__ABY1;o__SG8-24;f__GWF2-40-263;g__JAAZYG01;s__	0	0	0	0	0.980215	1.09738	0.54451	0.647343	2.29342	2.49333	0	0
MAG_00155	Medium Quality Draft	0.5	Yes	Yes	Yes	39	17	83735	3	104972	0.93	72.9	1.32	TRUE	d__Archaea;p__Nanoarchaeota;c__Nanoarchaeia;o__UBA10117;f__ARS21;g__JAAZWY01;s__	0	0	0	0	8.6526	12.1858	27.8776	28.3058	33.8173	28.1838	5.60536	10.5169
MAG_00059	Medium Quality Draft	10.91	No	Yes	Yes	54	521	31214	111	106568	5.69	96.45	5.63	TRUE	d__Bacteria;p__Myxococcota;c__UBA9042;o__GCA-2863065;f__GCA-2863065;g__;s__	0	0	0	0	0.884081	0.949425	1.42493	1.39777	0.625142	0.707356	2.95022	2.72932
MAG_00166	Medium Quality Draft	0.76	No	Yes	Yes	36	15	108531	3	161272	1.87	77.1	3.95	TRUE	d__Archaea;p__Nanoarchaeota;c__Nanoarchaeia;o__SCGC-AAA011-G17;f__UBA489;g__JABIKK01;s__	0	0	0	0	18.5374	16.5795	36.5775	29.891	4.79593	3.83647	0	0
MAG_00073	Medium Quality Draft	1.12	Yes	Yes	Yes	44	8	274804	2	308085	1.69	75.84	1.41	TRUE	d__Bacteria;p__Patescibacteria;c__ABY1;o__Magasanikbacterales;f__UBA922;g__;s__	0	0	0	0	0.551353	0.499875	0.561109	0.781211	4.44352	4.98966	0.953459	1.11169
MAG_00107	Medium Quality Draft	1.14	No	Yes	No	37	63	25394	12	106193	4.03	87.54	3.95	TRUE	d__Archaea;p__Thermoproteota;c__Nitrososphaeria;o__Nitrososphaerales;f__Nitrosopumilaceae;g__Nitrosopumilus;s__	0	0	14.4743	19.4811	10.452	10.7469	43.5247	35.7854	115.1	100.548	1.69679	2.14447
MAG_00148	Medium Quality Draft	1.06	Yes	Yes	No	32	128	10954	31	29785	1.12	72.92	2.82	TRUE	d__Bacteria;p__Patescibacteria;c__JAEDAM01;o__BD1-5;f__UBA6164;g__JAAXWG01;s__	0	0	1.54014	1.94936	0	0	0	0	0	0	0	0
MAG_00152	Medium Quality Draft	1.41	No	No	No	33	10	229568	3	315136	0.85	71.37	1.41	TRUE	d__Bacteria;p__Patescibacteria;c__Gracilibacteria;o__UBA4473;f__;g__;s__	0	0	0	0	11.3688	7.00831	0	0	0	0	0	0
MAG_00114	Medium Quality Draft	1.26	Yes	Yes	No	47	92	21847	20	69667	0.43	69.23	1.41	TRUE	d__Bacteria;p__Patescibacteria;c__ABY1;o__Magasanikbacterales;f__UBA922;g__UM-FILTER-37-12;s__	0	0	0	0	5.55026	7.81359	4.52227	6.16268	1.83147	1.85704	0	0
MAG_00161	Medium Quality Draft	0.57	Yes	Yes	Yes	35	20	173752	2	193771	1.87	75.47	2.63	TRUE	d__Archaea;p__Nanoarchaeota;c__Nanoarchaeia;o__SCGC-AAA011-G17;f__PNOQ01;g__;s__	0	0	0	0	1.75771	1.13382	4.07744	2.0208	13.9476	11.0385	0	0
MAG_00141	Medium Quality Draft	1.51	No	No	No	27	116	17087	26	93506	0	65.94	0	TRUE	d__Bacteria;p__Patescibacteria;c__JAEDAM01;o__BD1-5;f__UBA6164;g__UBA6164;s__	0	0	0	0.24932	7.15788	3.92516	11.4427	4.78864	8.6638	7.25652	10.6569	10.8789
MAG_00119	Medium Quality Draft	0.9	Yes	Yes	Yes	45	6	216325	2	293607	0	65.38	0	TRUE	d__Bacteria;p__Patescibacteria;c__ABY1;o__SG8-24;f__UBA11717;g__UBA11717;s__	0	0	3.43182	3.83457	0	0	0	0	0	0	0.672367	0.73397
MAG_00170	Medium Quality Draft	0.94	No	No	No	33	22	82768	4	160936	0.93	70.02	1.32	TRUE	d__Archaea;p__Nanoarchaeota;c__Nanoarchaeia;o__Pacearchaeales;f__GW2011-AR1;g__ARS1285;s__	0	0	0	0	6.00256	7.28547	24.437	20.3002	9.88624	9.31441	0	0
MAG_00098	Medium Quality Draft	10.18	No	Yes	Yes	45	361	43547	71	130127	5.85	93.55	8.45	TRUE	d__Bacteria;p__Myxococcota_A;c__UBA796;o__UBA9615;f__;g__;s__	0	0	0	0	1.32291	1.38224	0	0	0	0	5.07263	4.35755
MAG_00169	Medium Quality Draft	0.82	No	No	Yes	21	104	9985	23	40856	0	64.02	1.32	TRUE	d__Archaea;p__Nanoarchaeota;c__Nanoarchaeia;o__SCGC-AAA011-G17;f__GW2011-AR18;g__;s__	0	0	0	0	4.74653	3.68256	19.382	20.2675	0.808918	0.767514	0	0
MAG_00101	Medium Quality Draft	2.05	No	No	Yes	27	364	6169	109	22013	0.88	67.63	0	TRUE	d__Bacteria;p__Proteobacteria;c__Gammaproteobacteria;o__;f__;g__;s__	0	0	0.953799	1.00075	0	0	0	0	0.328503	0.377892	0	0
MAG_00080	Medium Quality Draft	2.08	No	No	No	39	203	15134	35	101691	3.42	80.17	1.41	TRUE	d__Bacteria;p__Actinobacteriota;c__Acidimicrobiia;o__Acidimicrobiales;f__Ilumatobacteraceae;g__Casp-actino5;s__	14.8242	10.2227	0.949359	1.74054	0	0	0	0	0	0	0	0
MAG_00095	Medium Quality Draft	2.17	No	No	Yes	37	55	163222	5	362157	6.45	94.09	5.63	TRUE	d__Bacteria;p__Bacteroidota;c__Bacteroidia;o__Flavobacteriales;f__Schleiferiaceae;g__;s__	6.18258	6.58031	0	0	0	0	0	0	0	0	0	0
MAG_00093	Medium Quality Draft	0.78	Yes	Yes	Yes	37	5	475257	1	475257	0.85	65.81	0	TRUE	d__Bacteria;p__Patescibacteria;c__ABY1;o__SG8-24;f__UBA9934;g__UM-FILTER-41-35;s__	0	0	0	0	2.6921	2.48777	7.00958	7.97102	0	0	0	0
MAG_00128	Medium Quality Draft	1.31	Yes	Yes	No	53	62	29251	15	77046	0.85	64.96	2.82	TRUE	d__Bacteria;p__Patescibacteria;c__ABY1;o__Magasanikbacterales;f__GCA-002688135;g__GCA-002688135;s__	0	0	0	0	0.564075	0.685711	0	0	0	0	4.39653	3.8708
MAG_00108	Medium Quality Draft	0.96	Yes	Yes	No	44	37	51842	6	166153	0.99	65.35	0	TRUE	d__Bacteria;p__Patescibacteria;c__Microgenomatia;o__UBA1400;f__PJMF01;g__JABBGTR01;s__	0	0	3.02177	2.76448	0.526187	0.517015	0	0	0	0	0	0
MAG_00056	Medium Quality Draft	11.85	No	No	Yes	48	587	29045	127	111279	7.12	94.52	5.63	TRUE	d__Bacteria;p__Myxococcota;c__UBA9042;o__PHBI01;f__;g__;s__	0	0	0	0	0.612693	0.642516	0.637453	0.614598	1.61368	1.83761	2.95657	2.38135
MAG_00168	Medium Quality Draft	1.44	No	No	No	21	219	8296	59	30463	2.76	71.82	7.89	TRUE	d__Archaea;p__Nanoarchaeota;c__Nanoarchaeia;o__Woesearchaeales;f__GW2011-AR9;g__JABHXC01;s__	0	0	0	0	0	0	0	0	2.3862	2.06601	2.25979	2.92385
MAG_00123	Medium Quality Draft	7.11	No	No	No	34	824	10789	207	52437	4.19	78.87	1.41	TRUE	d__Bacteria;p__Myxococcota;c__Polyangia;o__GCA-2747355;f__;g__;s__	0	0	0	0	0.764167	0.565994	1.64043	1.63993	0.450459	0.498173	1.6219	1.79767
MAG_00158	Medium Quality Draft	1.09	Yes	Yes	Yes	24	21	82943	5	193851	0	57.14	0	TRUE	d__Bacteria;p__Marinisomatota;c__Marinisomatia;o__Marinisomatales;f__TCS55;g__UBA2126;s__UBA2126 sp002256485	0	0	0	0	92.6944	92.3895	100.537	111.35	150.801	139.87	165.747	160.948
MAG_00182	Medium Quality Draft	1.6	No	No	No	17	318	5413	97	31121	0	56.79	0	TRUE	d__Bacteria;p__Marinisomatota;c__Marinisomatia;o__Marinisomatales;f__TCS55;g__;s__	0	0	0	0	0	0	0	0	1.6117	1.53066	0	0
MAG_00140	Medium Quality Draft	0.91	Yes	Yes	Yes	31	132	8027	39	36345	0.69	59.9	1.41	TRUE	d__Bacteria;p__Patescibacteria;c__ABY1;o__Magasanikbacterales;f__UBA10197;g__;s__	0	0	0	0	0	0	0	0.324231	0.747755	0.882895	1.00474	1.17877
MAG_00120	Medium Quality Draft	5.73	No	No	No	31	1190	4954	378	41890	3.01	71.28	1.41	TRUE	d__Bacteria;p__Myxococcota_A;c__UBA796;o__UBA796;f__GCA-2862545;g__;s__	0	0	0	0	1.38244	1.34898	0.504712	0.509837	0	0	0	0
MAG_00122	Medium Quality Draft	5.56	No	No	No	29	1093	5409	326	24760	2.77	68.7	7.04	TRUE	d__Bacteria;p__Myxococcota;c__UBA9042;o__UBA9042;f__UBA9042;g__;s__	0	0	0	0	0	0.379493	1.11966	1.307	0.58663	0.640252	1.38274	1.36257
MAG_00137	Medium Quality Draft	0.87	Yes	No	Yes	28	41	38586	9	63479	0.85	58.97	0	TRUE	d__Bacteria;p__Patescibacteria;c__ABY1;o__SG8-24;f__UBA9934;g__UBA9934;s__	0	0	0.676721	0.779194	0.59233	0.533234	0	0	0	0	2.34648	3.01891
MAG_00173	Medium Quality Draft	0.83	No	No	No	32	113	9233	31	25150	0	54.61	1.41	TRUE	d__Bacteria;p__Patescibacteria;c__ABY1;o__SG8-24;f__GWF2-40-263;g__JAAZYG01;s__	0	0	0	0	0	0	0	0	1.21709	1.20127	0	0.634043
MAG_00135	Medium Quality Draft	0.85	No	Yes	Yes	43	61	21483	15	43816	0.85	58.83	0	TRUE	d__Bacteria;p__Patescibacteria;c__ABY1;o__SG8-24;f__UBA9934;g__UM-FILTER-41-21;s__	0	0	0	0	1.70849	2.55385	4.56381	6.34996	0	0	0	0
MAG_00077	Medium Quality Draft	6.06	No	Yes	Yes	33	253	38938	46	168720	5	79.46	1.41	TRUE	d__Bacteria;p__Myxococcota_A;c__UBA796;o__;f__;g__;s__	0	0	0	0	1.51955	1.72841	0	0	0	0	4.45958	3.75577
MAG_00050	Medium Quality Draft	2.07	No	No	No	35	261	9453	61	53701	7.64	90.93	5.63	TRUE	d__Bacteria;p__Actinobacteriota;c__Acidimicrobiia;o__Acidimicrobiales;f__Ilumatobacteraceae;g__Casp-actino5;s__	3.26164	2.57799	0.438735	0.708545	0	0	0	0	0	0	0	0
MAG_00104	Medium Quality Draft	7.07	No	No	No	56	235	54018	39	196115	4.11	72.61	5.63	TRUE	d__Bacteria;p__Myxococcota_A;c__UBA796;o__UBA796;f__CAJQPC01;g__;s__	0	0	2.74242	3.1138	0	0	0	0	0	0	0	0
MAG_00139	Medium Quality Draft	1.12	Yes	Yes	Yes	49	13	113045	4	232255	3.96	71.29	4.23	TRUE	d__Bacteria;p__Patescibacteria;c__ABY1;o__Magasanikbacterales;f__UBA10197;g__;s__	0	0	0	0	0	0	0.401992	0.530401	6.47765	6.52423	0	0
MAG_00175	Medium Quality Draft	1.13	Yes	Yes	Yes	28	6	320026	2	516070	0	48.67	0	TRUE	d__Archaea;p__Thermoplasmatota;c__Poseidoniia;o__Poseidoniales;f__Thalassarchaeaceae;g__;s__	0	0	4.58828	4.61692	0	0	0	0	0	0	0	0
MAG_00165	Medium Quality Draft	0.76	No	Yes	No	36	92	11011	19	61528	5.45	71.42	5.26	TRUE	d__Archaea;p__Nanoarchaeota;c__Nanoarchaeia;o__SCGC-AAA011-G17;f__PNOQ01;g__JABIBT01;s__	0	0	0	0	1.25688	0.885656	0	0	0	0	2.98878	3.32194
MAG_00179	Medium Quality Draft	1.31	No	No	No	10	314	4058	109	13851	1.09	47.47	5.63	TRUE	d__Bacteria;p__Bacteroidota;c__Bacteroidia;o__Flavobacteriales;f__GCA-002722245;g__;s__	0	0	1.21175	0.870604	0	0	0	0	0	0	0	0
MAG_00143	Medium Quality Draft	6.64	No	No	Yes	39	903	8954	231	53777	7.12	76.72	5.63	TRUE	d__Bacteria;p__Myxococcota_A;c__UBA796;o__UBA796;f__CAJQPC01;g__;s__	0	0	0	0	0	0	3.25174	3.08863	0.762146	0.848673	0	0
MAG_00181	Medium Quality Draft	0.68	No	No	Yes	20	57	24173	11	48822	1.94	42.72	1.32	TRUE	d__Archaea;p__Thermoproteota;c__Nitrososphaeria;o__Nitrososphaerales;f__Nitrosopumilaceae;g__Nitrosopumilus;s__	0	0	49.5853	63.9325	0	0	0	0	3.85772	3.5047	0	0
MAG_00178	Medium Quality Draft	1.28	No	No	Yes	26	113	15168	24	62698	6.8	61.55	5.26	TRUE	d__Archaea;p__Thermoproteota;c__Nitrososphaeria;o__Nitrososphaerales;f__Nitrosopumilaceae;g__Nitrosopumilus;s__	0	0	33.8888	46.1587	0	0	0	0	0	0	0	0

## Sheet: Table S4
Supplementary Table S4. vOTU sequence length and quality metrics
vOTU_id	vOTU_sequence_length	provirus	Lifestyle_prediction	Gene_count	Viral_genes	Host_genes	Checkv_quality	CheckV_completeness	Completeness_method	Contamination
c_000000187721	329942	No	Lytic	541	59	7	Complete	100	DTR (high-confidence)	0
c_000000172429	198938	No	Lytic	271	26	7	Complete	100	DTR (high-confidence)	0
c_000000173230	193884	No	Lytic	237	14	7	Complete	100	DTR (high-confidence)	0
c_000000174488	186022	No	Lytic	263	19	16	Complete	100	DTR (medium-confidence)	0
c_000000126816	114825	No	Lytic	124	30	8	Complete	100	DTR (high-confidence)	0
c_000000060333	113723	No	Lytic	171	17	1	Complete	100	DTR (medium-confidence)	0
c_000000175502	86227	No	Lytic	128	9	2	Complete	100	DTR (high-confidence)	0
c_000000023262	69836	No	Lytic	86	17	1	Complete	100	DTR (high-confidence)	0
c_000000176530	66554	No	Lytic	79	5	0	Complete	100	DTR (high-confidence)	0
c_000000175955	65547	No	Lytic	72	21	1	Complete	100	DTR (high-confidence)	0
c_000000020514	64787	No	Lytic	97	23	6	Complete	100	DTR (high-confidence)	0
c_000000025135	57167	No	Lytic	81	25	0	Complete	100	DTR (high-confidence)	0
c_000000176296	54213	No	Lytic	75	23	0	Complete	100	DTR (high-confidence)	0
c_000000173910	52909	No	Lytic	60	3	0	Complete	100	DTR (medium-confidence)	0
c_000000175038	51556	No	Lytic	57	19	0	Complete	100	DTR (high-confidence)	0
c_000000001748	50245	No	Lytic	65	7	1	Complete	100	DTR (high-confidence)	0
c_000000173459	48559	No	Lytic	74	19	0	Complete	100	DTR (high-confidence)	0
c_000000173762	40601	No	Lytic	44	8	0	Complete	100	DTR (high-confidence)	0
c_000000174620	37048	No	Lytic	58	18	0	Complete	100	DTR (medium-confidence)	0
c_000000067424	36587	No	Lytic	59	20	1	Complete	100	DTR (high-confidence)	0
c_000000071359	36426	No	Lytic	52	16	2	Complete	100	DTR (high-confidence)	0
c_000000150159	35958	No	Lytic	57	22	0	Complete	100	DTR (high-confidence)	0
c_000000031011	35660	No	Lytic	57	16	1	Complete	100	DTR (medium-confidence)	0
c_000000176630	35103	No	Lytic	53	7	1	Complete	100	DTR (high-confidence)	0
c_000000177343	34898	No	Lytic	53	8	0	Complete	100	DTR (high-confidence)	0
c_000000172540	34284	No	Temperate	46	9	0	Complete	100	DTR (medium-confidence)	0
c_000000175595	33275	No	Temperate	52	22	1	Complete	100	DTR (high-confidence)	0
c_000000180269	30167	No	Lytic	39	9	0	Complete	100	DTR (high-confidence)	0
c_000000104510	28305	No	Lytic	49	13	0	Complete	100	DTR (medium-confidence)	0
c_000000177878	23033	No	Temperate	32	12	0	Complete	100	DTR (medium-confidence)	0
c_000000178418	12299	No	Lytic	24	3	1	Complete	100	DTR (high-confidence)	0
c_000000045780	10747	No	Lytic	23	4	0	Complete	100	DTR (medium-confidence)	0
c_000000176706	8258	No	Lytic	4	1	0	Complete	100	DTR (high-confidence)	0
c_000000136470	409597	No	Temperate	548	39	66	High-quality	100	AAI-based (high-confidence)	0
c_000000063497	203943	No	Lytic	298	17	8	High-quality	100	AAI-based (medium-confidence)	0
c_000000177871	175113	No	Lytic	225	23	7	High-quality	100	AAI-based (medium-confidence)	0
c_000000078351	105194	No	Lytic	111	17	1	High-quality	100	AAI-based (medium-confidence)	0
c_000000022863	100045	No	Lytic	159	49	5	High-quality	100	AAI-based (high-confidence)	0
c_000000186704	48542	No	Temperate	61	10	2	High-quality	100	AAI-based (high-confidence)	0
c_000000047479	42729	No	Temperate	58	26	0	High-quality	100	AAI-based (high-confidence)	0
c_000000017099	40753	No	Temperate	54	13	0	High-quality	100	AAI-based (medium-confidence)	0
c_000000103537	39180	No	Lytic	62	21	0	High-quality	100	AAI-based (high-confidence)	0
c_000000127848	38549	No	Lytic	50	6	0	High-quality	100	AAI-based (medium-confidence)	0
c_000000043221	37506	No	Lytic	51	2	3	High-quality	100	AAI-based (high-confidence)	0
c_000000016506	37185	No	Lytic	48	9	1	High-quality	100	AAI-based (high-confidence)	0
c_000000028625	36401	No	Lytic	63	16	0	High-quality	100	AAI-based (medium-confidence)	0
c_000000073801	34350	No	Lytic	58	14	0	High-quality	100	AAI-based (medium-confidence)	0
c_000000161054	32542	No	Lytic	49	8	1	High-quality	100	AAI-based (medium-confidence)	0
c_000000135392	31766	No	Lytic	51	9	3	High-quality	100	AAI-based (medium-confidence)	0
c_000000042779	53717	No	Lytic	72	22	0	High-quality	97.88	AAI-based (high-confidence)	0
c_000000130006	36061	No	Lytic	55	17	0	High-quality	97.82	AAI-based (medium-confidence)	0
c_000000188564	14769	No	Lytic	21	5	0	High-quality	96.79	AAI-based (high-confidence)	0
c_000000158177	34177	No	Lytic	55	19	0	High-quality	95.87	AAI-based (high-confidence)	0
c_000000022567	51713	No	Lytic	60	22	1	High-quality	95.57	AAI-based (high-confidence)	0
c_000000045080	32911	No	Lytic	50	20	0	High-quality	95.33	AAI-based (medium-confidence)	0
c_000000047585	132844	No	Lytic	180	4	5	High-quality	95.16	AAI-based (high-confidence)	0
c_000000038650	52750	No	Temperate	73	22	0	High-quality	94.93	AAI-based (high-confidence)	0
c_000000052172	168538	No	Lytic	200	104	2	High-quality	94.48	AAI-based (medium-confidence)	0
c_000000036405	47674	No	Lytic	88	25	1	High-quality	94.38	AAI-based (medium-confidence)	0
c_000000033635	290787	No	Temperate	439	40	33	High-quality	94.24	HMM-based (lower-bound)	0
c_000000106280	52048	No	Lytic	83	29	0	High-quality	94.16	AAI-based (high-confidence)	0
c_000000052184	77182	No	Lytic	70	10	2	High-quality	93.21	AAI-based (high-confidence)	0
c_000000007998	10636	No	Lytic	13	3	0	High-quality	91.45	HMM-based (lower-bound)	0
c_000000061551	33715	No	Lytic	49	3	1	High-quality	90.84	AAI-based (high-confidence)	0
c_000000099822	55532	No	Temperate	78	28	1	High-quality	90.66	AAI-based (medium-confidence)	0
c_000000001258	34593	No	Lytic	46	27	0	High-quality	90.66	AAI-based (medium-confidence)	0
c_000000069913	45166	Yes	Temperate	68	23	7	High-quality	100	AAI-based (medium-confidence)	5.46
c_000000119401	41250	No	Lytic	47	21	0	Medium-quality	89.93	AAI-based (medium-confidence)	0
c_000000071581	34941	No	Lytic	59	13	2	Medium-quality	89.89	AAI-based (high-confidence)	0
c_000000061027	366560	No	Lytic	600	41	54	Medium-quality	89.53	HMM-based (lower-bound)	0
c_000000129728	21710	No	Lytic	26	5	0	Medium-quality	89.4	AAI-based (medium-confidence)	0
c_000000067677	151510	No	Lytic	216	78	7	Medium-quality	88.69	AAI-based (medium-confidence)	0
c_000000161870	34317	No	Temperate	41	19	0	Medium-quality	88.62	AAI-based (medium-confidence)	0
c_000000060127	54980	No	Lytic	99	4	1	Medium-quality	87.79	AAI-based (medium-confidence)	0
c_000000090970	41493	No	Lytic	52	9	0	Medium-quality	87.25	AAI-based (medium-confidence)	0
c_000000029704	54552	No	Lytic	70	22	0	Medium-quality	86.84	AAI-based (high-confidence)	0
c_000000189733	421404	Yes	Temperate	564	34	54	Medium-quality	89.04	HMM-based (lower-bound)	0.45
c_000000020766	33456	No	Temperate	43	20	0	Medium-quality	86.63	AAI-based (medium-confidence)	0
c_000000059419	31807	No	Lytic	44	13	0	Medium-quality	86.34	AAI-based (medium-confidence)	0
c_000000115004	223292	No	Lytic	326	43	15	Medium-quality	85.9	HMM-based (lower-bound)	0
c_000000105313	48753	No	Temperate	45	13	1	Medium-quality	84.26	AAI-based (medium-confidence)	0
c_000000185503	30360	No	Lytic	47	5	0	Medium-quality	83.14	AAI-based (medium-confidence)	0
c_000000126762	37449	No	Lytic	44	10	1	Medium-quality	82.31	AAI-based (medium-confidence)	0
c_000000189739	51360	No	Lytic	84	6	3	Medium-quality	82.01	AAI-based (high-confidence)	0
c_000000109024	38721	No	Lytic	63	12	1	Medium-quality	81.04	AAI-based (medium-confidence)	0
c_000000123883	134796	No	Lytic	157	10	4	Medium-quality	80.85	AAI-based (medium-confidence)	0
c_000000008185	27150	No	Temperate	35	16	0	Medium-quality	79.88	AAI-based (medium-confidence)	0
c_000000071788	133140	No	Lytic	133	9	14	Medium-quality	79.46	HMM-based (lower-bound)	0
c_000000094873	29005	No	Lytic	50	22	0	Medium-quality	79.13	AAI-based (medium-confidence)	0
c_000000010482	37569	No	Temperate	41	6	2	Medium-quality	78.98	AAI-based (medium-confidence)	0
c_000000047174	49761	No	Lytic	58	8	2	Medium-quality	76.89	HMM-based (lower-bound)	0
c_000000101597	47292	No	Lytic	73	15	0	Medium-quality	76.18	AAI-based (medium-confidence)	0
c_000000127842	34459	No	Lytic	35	21	0	Medium-quality	75.98	AAI-based (medium-confidence)	0
c_000000024744	85986	No	Temperate	121	19	0	Medium-quality	75.53	HMM-based (lower-bound)	0
c_000000179821	25556	No	Temperate	34	7	0	Medium-quality	74.71	AAI-based (medium-confidence)	0
c_000000133674	32705	No	Lytic	44	10	0	Medium-quality	74.61	AAI-based (medium-confidence)	0
c_000000129394	22835	No	Lytic	36	21	0	Medium-quality	71.42	AAI-based (medium-confidence)	0
c_000000128850	51744	No	Lytic	64	15	1	Medium-quality	71.39	HMM-based (lower-bound)	0
c_000000187093	134311	No	Lytic	198	14	17	Medium-quality	70.26	AAI-based (medium-confidence)	0
c_000000102968	7483	No	Lytic	4	1	0	Medium-quality	69.76	HMM-based (lower-bound)	0
c_000000094246	118407	No	Lytic	192	9	16	Medium-quality	69.74	HMM-based (lower-bound)	0
c_000000032067	10479	No	Lytic	13	5	0	Medium-quality	69.43	AAI-based (medium-confidence)	0
c_000000173314	37678	No	Temperate	57	15	1	Medium-quality	69.39	HMM-based (lower-bound)	0
c_000000040412	27965	No	Lytic	20	17	0	Medium-quality	69.02	AAI-based (medium-confidence)	0
c_000000029663	23315	No	Lytic	44	9	0	Medium-quality	68.2	AAI-based (medium-confidence)	0
c_000000170439	39588	No	Lytic	37	10	0	Medium-quality	66.88	AAI-based (medium-confidence)	0
c_000000029692	36328	No	Lytic	63	15	0	Medium-quality	66.05	AAI-based (medium-confidence)	0
c_000000186298	23190	No	Lytic	28	2	1	Medium-quality	66.04	AAI-based (medium-confidence)	0
c_000000172695	58546	No	Lytic	67	8	1	Medium-quality	64.69	AAI-based (medium-confidence)	0
c_000000015062	23924	No	Temperate	47	23	0	Medium-quality	64.61	AAI-based (medium-confidence)	0
c_000000046925	37850	No	Temperate	48	15	1	Medium-quality	64.44	AAI-based (medium-confidence)	0
c_000000138496	110077	No	Lytic	139	6	13	Medium-quality	63.61	HMM-based (lower-bound)	0
c_000000060242	70794	No	Lytic	94	39	1	Medium-quality	63.3	AAI-based (medium-confidence)	0
c_000000126924	37504	No	Lytic	61	19	1	Medium-quality	62.23	AAI-based (high-confidence)	0
c_000000011964	16734	No	Lytic	23	11	0	Medium-quality	61.46	AAI-based (medium-confidence)	0
c_000000173624	58293	No	Lytic	72	7	0	Medium-quality	61.05	HMM-based (lower-bound)	0
c_000000043253	209724	No	Lytic	360	26	16	Medium-quality	60.91	AAI-based (medium-confidence)	0
c_000000094297	21513	No	Lytic	36	4	0	Medium-quality	60.36	AAI-based (medium-confidence)	0
c_000000061327	8194	No	Lytic	10	4	0	Medium-quality	60.32	HMM-based (lower-bound)	0
c_000000012108	20651	No	Lytic	24	7	0	Medium-quality	60.28	AAI-based (medium-confidence)	0
c_000000130017	26328	No	Lytic	44	24	0	Medium-quality	59.77	AAI-based (high-confidence)	0
c_000000038930	21592	No	Lytic	28	15	0	Medium-quality	59.5	AAI-based (medium-confidence)	0
c_000000084978	22462	No	Lytic	36	9	0	Medium-quality	59.21	AAI-based (high-confidence)	0
c_000000174013	54234	No	Lytic	76	4	7	Medium-quality	59.19	HMM-based (lower-bound)	0
c_000000057124	20371	No	Lytic	26	10	0	Medium-quality	59.15	AAI-based (high-confidence)	0
c_000000094956	34137	No	Lytic	53	12	0	Medium-quality	59.04	AAI-based (medium-confidence)	0
c_000000122572	59527	No	Lytic	109	7	3	Medium-quality	58.24	HMM-based (lower-bound)	0
c_000000052092	35647	No	Lytic	30	15	0	Medium-quality	57.88	AAI-based (high-confidence)	0
c_000000143071	21571	No	Lytic	36	10	0	Medium-quality	57.21	AAI-based (high-confidence)	0
c_000000110171	119239	Yes	Temperate	133	75	6	Medium-quality	66.78	AAI-based (medium-confidence)	2.01
c_000000107048	20956	No	Lytic	26	13	0	Medium-quality	56.51	AAI-based (medium-confidence)	0
c_000000167709	5987	No	Lytic	4	1	0	Medium-quality	55.82	HMM-based (lower-bound)	0
c_000000084165	197813	No	Lytic	209	76	8	Medium-quality	55.81	AAI-based (medium-confidence)	0
c_000000000990	20370	No	Lytic	28	16	2	Medium-quality	55.02	AAI-based (medium-confidence)	0
c_000000072465	5846	No	Lytic	4	1	0	Medium-quality	54.5	HMM-based (lower-bound)	0
c_000000106223	20081	No	Lytic	36	14	0	Medium-quality	54.37	AAI-based (high-confidence)	0
c_000000170255	22431	No	Lytic	40	12	1	Medium-quality	53.58	AAI-based (medium-confidence)	0
c_000000061971	90262	No	Lytic	141	15	4	Medium-quality	53.36	AAI-based (high-confidence)	0
c_000000042546	32332	No	Lytic	37	9	1	Medium-quality	53.22	HMM-based (lower-bound)	0
c_000000009118	53777	No	Lytic	68	12	1	Medium-quality	52.83	AAI-based (medium-confidence)	0
c_000000005289	158107	No	Lytic	214	14	12	Medium-quality	52.67	AAI-based (high-confidence)	0
c_000000003028	122303	No	Lytic	195	15	8	Medium-quality	52.17	HMM-based (lower-bound)	0
c_000000167155	35759	No	Lytic	33	4	0	Medium-quality	52.05	HMM-based (lower-bound)	0
c_000000068510	29251	No	Temperate	56	14	1	Medium-quality	51.82	HMM-based (lower-bound)	0
c_000000066611	27464	No	Lytic	36	8	0	Medium-quality	51.44	AAI-based (medium-confidence)	0
c_000000103856	22166	No	Temperate	26	7	2	Medium-quality	51.36	AAI-based (medium-confidence)	0
c_000000140327	5475	No	Lytic	9	1	0	Medium-quality	51.04	HMM-based (lower-bound)	0
c_000000005391	114599	No	Lytic	162	16	14	Medium-quality	51.01	HMM-based (lower-bound)	0
c_000000139264	37246	No	Lytic	48	10	0	Medium-quality	50.83	HMM-based (lower-bound)	0
c_000000022117	18419	No	Lytic	21	7	0	Medium-quality	50.3	AAI-based (medium-confidence)	0
c_000000019197	38554	Yes	Temperate	63	13	7	Medium-quality	56.98	HMM-based (lower-bound)	14.6
c_000000125191	45403	Yes	Temperate	63	16	4	Medium-quality	77.3	AAI-based (high-confidence)	19.48
c_000000136287	47036	Yes	Temperate	78	20	9	Medium-quality	79.57	AAI-based (high-confidence)	23.56
c_000000084943	39981	Yes	Temperate	61	22	12	Medium-quality	64.99	HMM-based (lower-bound)	24.2
c_000000106939	40025	Yes	Temperate	52	10	11	Medium-quality	62.08	HMM-based (lower-bound)	32.69
c_000000176655	37345	Yes	Temperate	76	10	13	Medium-quality	58.42	HMM-based (lower-bound)	36.54
c_000000096211	15981	Yes	Temperate	28	5	5	Medium-quality	64.83	AAI-based (high-confidence)	38.3
c_000000143281	36712	Yes	Temperate	90	19	26	Medium-quality	51.92	HMM-based (lower-bound)	51.15
c_000000129038	25818	Yes	Temperate	68	13	32	Medium-quality	51.16	HMM-based (lower-bound)	59.98
c_000000068921	18489	No	Lytic	30	11	0	Low-quality	49.88	AAI-based (medium-confidence)	0
c_000000027191	25402	No	Temperate	28	9	1	Low-quality	49.46	AAI-based (medium-confidence)	0
c_000000069177	24098	No	Lytic	36	14	0	Low-quality	49.29	AAI-based (medium-confidence)	0
c_000000057319	56200	No	Lytic	28	7	1	Low-quality	48.99	AAI-based (high-confidence)	0
c_000000088136	61910	No	Lytic	166	4	4	Low-quality	48.59	HMM-based (lower-bound)	0
c_000000107006	17330	No	Lytic	45	6	0	Low-quality	48.49	AAI-based (high-confidence)	0
c_000000030140	16386	No	Lytic	23	13	0	Low-quality	48.44	AAI-based (high-confidence)	0
c_000000107012	21454	No	Lytic	20	5	0	Low-quality	46.7	AAI-based (medium-confidence)	0
c_000000088972	40138	No	Lytic	52	10	4	Low-quality	46.65	HMM-based (lower-bound)	0
c_000000099436	20008	No	Lytic	31	11	0	Low-quality	46.65	AAI-based (medium-confidence)	0
c_000000027402	25971	No	Lytic	48	24	0	Low-quality	46.54	AAI-based (medium-confidence)	0
c_000000112581	93925	No	Lytic	169	24	4	Low-quality	46.27	HMM-based (lower-bound)	0
c_000000021638	130739	No	Lytic	130	17	6	Low-quality	46.06	HMM-based (lower-bound)	0
c_000000056585	15562	No	Lytic	17	6	0	Low-quality	46.02	AAI-based (medium-confidence)	0
c_000000144080	19575	No	Temperate	21	5	0	Low-quality	45.93	AAI-based (medium-confidence)	0
c_000000124723	43068	No	Lytic	57	3	0	Low-quality	45.26	HMM-based (lower-bound)	0
c_000000192115	40762	No	Lytic	55	12	1	Low-quality	45.05	HMM-based (lower-bound)	0
c_000000034999	25980	No	Temperate	21	5	0	Low-quality	44.92	AAI-based (high-confidence)	0
c_000000102930	21098	No	Lytic	30	4	0	Low-quality	44.66	AAI-based (medium-confidence)	0
c_000000102197	15036	No	Lytic	14	5	0	Low-quality	44.59	AAI-based (medium-confidence)	0
c_000000049452	24876	No	Lytic	22	4	0	Low-quality	44.45	AAI-based (medium-confidence)	0
c_000000037384	21124	No	Lytic	24	15	0	Low-quality	44.26	AAI-based (medium-confidence)	0
c_000000050398	74578	No	Lytic	87	34	2	Low-quality	44.09	AAI-based (high-confidence)	0
c_000000053495	13631	No	Lytic	19	5	0	Low-quality	43.64	AAI-based (high-confidence)	0
c_000000156682	77484	No	Lytic	98	50	6	Low-quality	43.25	AAI-based (medium-confidence)	0
c_000000101983	21867	No	Lytic	30	2	1	Low-quality	43.16	AAI-based (medium-confidence)	0
c_000000021479	31634	No	Lytic	42	13	0	Low-quality	42.74	HMM-based (lower-bound)	0
c_000000050911	15880	No	Temperate	25	3	0	Low-quality	42.65	AAI-based (medium-confidence)	0
c_000000116074	30411	No	Lytic	64	8	0	Low-quality	42.61	HMM-based (lower-bound)	0
c_000000021450	26807	No	Lytic	43	17	0	Low-quality	42.46	AAI-based (high-confidence)	0
c_000000080570	16152	No	Temperate	30	10	0	Low-quality	41.46	AAI-based (medium-confidence)	0
c_000000042180	29788	No	Lytic	41	17	0	Low-quality	41.35	HMM-based (lower-bound)	0
c_000000172334	25855	No	Lytic	29	8	0	Low-quality	41.22	AAI-based (medium-confidence)	0
c_000000116023	21533	No	Lytic	35	6	0	Low-quality	41.06	AAI-based (medium-confidence)	0
c_000000011546	22638	No	Lytic	21	2	0	Low-quality	40.79	AAI-based (medium-confidence)	0
c_000000033740	24495	No	Lytic	54	14	1	Low-quality	39.87	AAI-based (high-confidence)	0
c_000000089953	70728	No	Lytic	97	14	12	Low-quality	39.85	AAI-based (medium-confidence)	0
c_000000160481	14945	No	Lytic	26	6	0	Low-quality	39.59	AAI-based (medium-confidence)	0
c_000000131856	12242	No	Lytic	17	1	0	Low-quality	38.48	AAI-based (medium-confidence)	0
c_000000073586	13498	No	Lytic	17	1	0	Low-quality	38.24	AAI-based (high-confidence)	0
c_000000048333	14586	No	Lytic	24	3	1	Low-quality	38.2	AAI-based (medium-confidence)	0
c_000000031779	12000	No	Lytic	22	6	0	Low-quality	38.15	AAI-based (medium-confidence)	0
c_000000084575	20255	No	Lytic	27	10	0	Low-quality	37.78	AAI-based (medium-confidence)	0
c_000000048043	22674	No	Lytic	21	5	0	Low-quality	37.71	AAI-based (medium-confidence)	0
c_000000028624	12337	No	Lytic	16	8	0	Low-quality	37.38	AAI-based (medium-confidence)	0
c_000000052031	22857	No	Lytic	26	7	0	Low-quality	37.15	AAI-based (high-confidence)	0
c_000000054616	13518	No	Lytic	15	6	0	Low-quality	37.01	AAI-based (high-confidence)	0
c_000000020879	27773	No	Lytic	34	7	2	Low-quality	36.77	HMM-based (lower-bound)	0
c_000000143920	16025	No	Lytic	23	10	0	Low-quality	36.71	AAI-based (medium-confidence)	0
c_000000056601	39096	No	Temperate	49	13	0	Low-quality	36.68	AAI-based (medium-confidence)	0
c_000000005517	58708	No	Lytic	73	3	5	Low-quality	36.48	HMM-based (lower-bound)	0
c_000000187198	22071	No	Lytic	15	6	1	Low-quality	35.92	AAI-based (high-confidence)	0
c_000000023257	13591	No	Lytic	15	5	0	Low-quality	35.9	AAI-based (high-confidence)	0
c_000000172539	6188	No	Lytic	5	1	0	Low-quality	35.54	AAI-based (medium-confidence)	0
c_000000044624	121103	No	Lytic	186	9	6	Low-quality	35.53	HMM-based (lower-bound)	0
c_000000160654	29719	No	Lytic	40	5	3	Low-quality	35.47	HMM-based (lower-bound)	0
c_000000035363	5096	No	Lytic	8	3	0	Low-quality	35.27	AAI-based (high-confidence)	0
c_000000103938	59689	No	Lytic	64	6	1	Low-quality	35.23	HMM-based (lower-bound)	0
c_000000181671	38084	No	Temperate	40	1	15	Low-quality	35.18	HMM-based (lower-bound)	0
c_000000082256	15073	No	Lytic	14	5	1	Low-quality	35.04	AAI-based (medium-confidence)	0
c_000000001877	21543	No	Lytic	26	11	0	Low-quality	34.83	AAI-based (high-confidence)	0
c_000000069364	20528	No	Lytic	15	3	0	Low-quality	34.71	AAI-based (medium-confidence)	0
c_000000095037	10792	No	Lytic	14	6	0	Low-quality	34.59	AAI-based (high-confidence)	0
c_000000008841	83084	No	Lytic	74	16	6	Low-quality	34.5	AAI-based (medium-confidence)	0
c_000000188576	12903	No	Lytic	33	5	0	Low-quality	34.38	AAI-based (high-confidence)	0
c_000000020107	16654	No	Lytic	23	11	1	Low-quality	34.31	AAI-based (medium-confidence)	0
c_000000027016	12090	No	Lytic	17	11	0	Low-quality	34.1	AAI-based (medium-confidence)	0
c_000000093546	21289	No	Lytic	19	5	0	Low-quality	34.03	AAI-based (medium-confidence)	0
c_000000130236	17935	No	Lytic	25	5	0	Low-quality	33.43	AAI-based (medium-confidence)	0
c_000000049206	17365	No	Lytic	25	11	0	Low-quality	33.38	AAI-based (high-confidence)	0
c_000000181667	70976	No	Lytic	155	14	7	Low-quality	33.34	HMM-based (lower-bound)	0
c_000000131096	45841	No	Lytic	57	2	1	Low-quality	33.09	AAI-based (medium-confidence)	0
c_000000132914	20874	No	Lytic	20	7	0	Low-quality	32.87	AAI-based (high-confidence)	0
c_000000174176	14106	No	Lytic	11	5	0	Low-quality	32.82	AAI-based (medium-confidence)	0
c_000000051667	16439	No	Temperate	19	2	0	Low-quality	32.73	HMM-based (lower-bound)	0
c_000000159995	19303	No	Lytic	29	4	0	Low-quality	32.67	AAI-based (medium-confidence)	0
c_000000171327	17099	No	Lytic	25	6	1	Low-quality	32.6	HMM-based (lower-bound)	0
c_000000175752	10304	No	Lytic	16	6	0	Low-quality	32.58	AAI-based (high-confidence)	0
c_000000015599	13670	No	Lytic	28	1	0	Low-quality	32.53	HMM-based (lower-bound)	0
c_000000033954	8675	No	Temperate	16	2	0	Low-quality	32.52	HMM-based (lower-bound)	0
c_000000001652	18776	No	Lytic	23	10	0	Low-quality	32.41	AAI-based (medium-confidence)	0
c_000000038848	14976	No	Lytic	25	8	0	Low-quality	32.3	AAI-based (medium-confidence)	0
c_000000064421	15447	No	Lytic	27	6	3	Low-quality	32.25	AAI-based (medium-confidence)	0
c_000000129213	32642	No	Lytic	41	2	0	Low-quality	31.97	HMM-based (lower-bound)	0
c_000000042477	10830	No	Temperate	22	6	0	Low-quality	31.86	AAI-based (high-confidence)	0
c_000000059919	11426	No	Lytic	14	4	0	Low-quality	31.72	AAI-based (high-confidence)	0
c_000000071445	13013	No	Lytic	20	11	0	Low-quality	31.48	AAI-based (high-confidence)	0
c_000000121835	18019	No	Temperate	23	6	0	Low-quality	31.38	AAI-based (high-confidence)	0
c_000000041740	11266	No	Lytic	11	10	0	Low-quality	31.37	AAI-based (medium-confidence)	0
c_000000162287	14659	No	Temperate	31	10	0	Low-quality	31.25	AAI-based (high-confidence)	0
c_000000142680	13837	No	Lytic	19	9	0	Low-quality	31.24	AAI-based (medium-confidence)	0
c_000000020959	11179	No	Lytic	16	5	1	Low-quality	31.22	AAI-based (high-confidence)	0
c_000000061451	11184	No	Lytic	17	6	0	Low-quality	31.2	AAI-based (medium-confidence)	0
c_000000010122	27503	No	Temperate	50	12	0	Low-quality	31.15	HMM-based (lower-bound)	0
c_000000069922	10007	No	Lytic	13	3	0	Low-quality	31.1	AAI-based (medium-confidence)	0
c_000000154265	15302	No	Lytic	15	1	0	Low-quality	31.04	AAI-based (medium-confidence)	0
c_000000007883	96038	No	Lytic	96	14	7	Low-quality	30.99	AAI-based (medium-confidence)	0
c_000000151330	34220	No	Lytic	41	6	0	Low-quality	30.85	AAI-based (medium-confidence)	0
c_000000189570	18983	No	Lytic	14	2	0	Low-quality	30.49	AAI-based (medium-confidence)	0
c_000000189435	9508	No	Lytic	14	5	0	Low-quality	30.4	AAI-based (high-confidence)	0
c_000000111438	32857	No	Lytic	33	22	0	Low-quality	30.37	AAI-based (medium-confidence)	0
c_000000157784	75860	No	Lytic	121	42	4	Low-quality	30.19	AAI-based (medium-confidence)	0
c_000000144290	18951	No	Lytic	25	2	0	Low-quality	30.17	AAI-based (high-confidence)	0
c_000000138967	9377	No	Lytic	15	6	0	Low-quality	30.08	AAI-based (medium-confidence)	0
c_000000179362	24323	No	Lytic	21	7	0	Low-quality	30	AAI-based (medium-confidence)	0
c_000000062113	33625	No	Lytic	55	16	1	Low-quality	29.99	AAI-based (medium-confidence)	0
c_000000100546	9327	No	Lytic	11	2	0	Low-quality	29.86	AAI-based (medium-confidence)	0
c_000000143194	9565	No	Lytic	17	9	0	Low-quality	29.8	AAI-based (medium-confidence)	0
c_000000133392	11530	No	Lytic	15	12	0	Low-quality	29.74	AAI-based (medium-confidence)	0
c_000000011437	16795	No	Temperate	18	4	1	Low-quality	29.56	AAI-based (medium-confidence)	0
c_000000135877	48834	No	Lytic	92	27	3	Low-quality	29.48	AAI-based (medium-confidence)	0
c_000000012000	10468	No	Lytic	14	11	0	Low-quality	29.38	AAI-based (medium-confidence)	0
c_000000041676	17225	No	Lytic	26	9	1	Low-quality	29.36	AAI-based (medium-confidence)	0
c_000000111792	9382	No	Lytic	10	7	0	Low-quality	29.32	AAI-based (medium-confidence)	0
c_000000012165	9933	No	Lytic	14	11	0	Low-quality	29.07	AAI-based (medium-confidence)	0
c_000000149832	21671	No	Lytic	32	17	0	Low-quality	29.05	HMM-based (lower-bound)	0
c_000000037855	11993	No	Lytic	16	9	0	Low-quality	29.02	AAI-based (medium-confidence)	0
c_000000010656	7616	No	Lytic	7	6	0	Low-quality	28.97	AAI-based (medium-confidence)	0
c_000000017850	47277	No	Lytic	55	12	1	Low-quality	28.7	AAI-based (medium-confidence)	0
c_000000084064	10515	No	Lytic	10	6	0	Low-quality	28.53	AAI-based (medium-confidence)	0
c_000000019415	16943	No	Lytic	18	10	0	Low-quality	28.46	AAI-based (high-confidence)	0
c_000000151301	8656	No	Lytic	18	3	0	Low-quality	28.42	AAI-based (high-confidence)	0
c_000000084578	10156	No	Lytic	10	5	0	Low-quality	28.4	AAI-based (high-confidence)	0
c_000000040711	50859	No	Lytic	61	35	2	Low-quality	28.32	AAI-based (medium-confidence)	0
c_000000133228	15637	No	Lytic	26	8	0	Low-quality	28.05	AAI-based (medium-confidence)	0
c_000000019236	15916	No	Lytic	22	14	0	Low-quality	28.03	AAI-based (medium-confidence)	0
c_000000042509	16727	No	Lytic	21	11	1	Low-quality	27.91	AAI-based (medium-confidence)	0
c_000000173304	8769	No	Lytic	22	6	0	Low-quality	27.91	AAI-based (high-confidence)	0
c_000000168431	19094	No	Lytic	18	2	0	Low-quality	27.89	HMM-based (lower-bound)	0
c_000000124937	11657	No	Lytic	21	1	0	Low-quality	27.74	HMM-based (lower-bound)	0
c_000000008792	16372	No	Lytic	19	4	0	Low-quality	27.72	AAI-based (medium-confidence)	0
c_000000032222	10075	No	Lytic	18	6	0	Low-quality	27.55	AAI-based (medium-confidence)	0
c_000000024429	9597	No	Lytic	12	6	0	Low-quality	27.55	AAI-based (medium-confidence)	0
c_000000004704	16769	No	Lytic	25	9	0	Low-quality	27.49	AAI-based (medium-confidence)	0
c_000000168548	20257	No	Temperate	20	1	1	Low-quality	27.45	HMM-based (lower-bound)	0
c_000000023709	11503	No	Lytic	20	1	0	Low-quality	27.37	HMM-based (lower-bound)	0
c_000000101032	14395	No	Lytic	20	8	0	Low-quality	27.1	AAI-based (medium-confidence)	0
c_000000154221	13790	No	Lytic	25	9	0	Low-quality	26.94	AAI-based (medium-confidence)	0
c_000000055176	10170	No	Lytic	12	4	0	Low-quality	26.89	AAI-based (medium-confidence)	0
c_000000075770	13818	No	Lytic	21	11	0	Low-quality	26.8	AAI-based (medium-confidence)	0
c_000000048410	48979	No	Lytic	88	4	1	Low-quality	26.74	HMM-based (lower-bound)	0
c_000000063272	48955	No	Lytic	43	12	0	Low-quality	26.65	AAI-based (medium-confidence)	0
c_000000190729	21290	No	Lytic	52	1	1	Low-quality	26.63	HMM-based (lower-bound)	0
c_000000090814	10237	No	Lytic	13	10	0	Low-quality	26.4	AAI-based (medium-confidence)	0
c_000000037000	10090	No	Temperate	15	2	0	Low-quality	26.36	AAI-based (medium-confidence)	0
c_000000005452	77009	No	Lytic	105	7	2	Low-quality	26.23	AAI-based (medium-confidence)	0
c_000000142317	11021	No	Lytic	20	1	0	Low-quality	26.22	HMM-based (lower-bound)	0
c_000000013006	19495	No	Lytic	28	5	0	Low-quality	26.07	HMM-based (lower-bound)	0
c_000000061218	14294	No	Lytic	13	5	0	Low-quality	25.95	HMM-based (lower-bound)	0
c_000000018588	9217	No	Lytic	14	2	0	Low-quality	25.89	AAI-based (high-confidence)	0
c_000000131336	23318	No	Lytic	26	3	2	Low-quality	25.88	HMM-based (lower-bound)	0
c_000000119169	12148	No	Lytic	11	3	1	Low-quality	25.79	HMM-based (lower-bound)	0
c_000000114859	11457	No	Lytic	14	11	0	Low-quality	25.77	AAI-based (medium-confidence)	0
c_000000003979	40799	No	Lytic	38	7	1	Low-quality	25.5	HMM-based (lower-bound)	0
c_000000130451	13805	No	Lytic	20	2	0	Low-quality	25.13	AAI-based (high-confidence)	0
c_000000066848	10738	No	Lytic	12	4	1	Low-quality	25.13	AAI-based (medium-confidence)	0
c_000000000544	8022	No	Lytic	10	7	0	Low-quality	25.05	AAI-based (medium-confidence)	0
c_000000158043	34886	No	Lytic	29	1	0	Low-quality	25.02	AAI-based (medium-confidence)	0
c_000000002072	46210	No	Lytic	48	5	2	Low-quality	24.96	AAI-based (medium-confidence)	0
c_000000068091	29872	No	Lytic	36	5	0	Low-quality	24.66	HMM-based (lower-bound)	0
c_000000095492	12887	No	Lytic	22	3	0	Low-quality	24.58	AAI-based (medium-confidence)	0
c_000000016045	15367	No	Lytic	12	2	0	Low-quality	24.53	AAI-based (high-confidence)	0
c_000000161315	15177	No	Lytic	12	2	0	Low-quality	24.22	AAI-based (high-confidence)	0
c_000000018400	17799	No	Lytic	16	8	1	Low-quality	23.74	HMM-based (lower-bound)	0
c_000000110250	12831	No	Lytic	13	2	0	Low-quality	23.59	AAI-based (medium-confidence)	0
c_000000002225	11362	No	Lytic	22	7	0	Low-quality	23.56	AAI-based (high-confidence)	0
c_000000102210	12876	No	Lytic	17	3	0	Low-quality	23.52	AAI-based (high-confidence)	0
c_000000144878	14271	No	Lytic	15	11	0	Low-quality	23.51	AAI-based (high-confidence)	0
c_000000100459	12191	No	Lytic	17	5	1	Low-quality	23.44	AAI-based (medium-confidence)	0
c_000000019484	16645	No	Lytic	16	4	0	Low-quality	23.36	HMM-based (lower-bound)	0
c_000000179412	41643	No	Lytic	53	32	1	Low-quality	23.27	AAI-based (medium-confidence)	0
c_000000186942	12081	No	Temperate	14	1	3	Low-quality	23.22	AAI-based (medium-confidence)	0
c_000000174591	16199	No	Lytic	13	2	0	Low-quality	23.17	HMM-based (lower-bound)	0
c_000000048538	9437	No	Lytic	6	3	0	Low-quality	23.06	AAI-based (medium-confidence)	0
c_000000188173	6892	No	Lytic	6	1	0	Low-quality	22.91	AAI-based (medium-confidence)	0
c_000000027690	6884	No	Lytic	18	4	0	Low-quality	22.91	AAI-based (medium-confidence)	0
c_000000021538	82639	No	Lytic	134	13	9	Low-quality	22.79	AAI-based (medium-confidence)	0
c_000000019845	23648	No	Lytic	44	8	0	Low-quality	22.79	HMM-based (lower-bound)	0
c_000000128943	12627	No	Lytic	19	7	0	Low-quality	22.78	AAI-based (medium-confidence)	0
c_000000047138	8476	No	Lytic	9	2	0	Low-quality	22.72	AAI-based (high-confidence)	0
c_000000045258	45899	No	Lytic	41	13	0	Low-quality	22.65	AAI-based (medium-confidence)	0
c_000000111957	38511	No	Lytic	32	21	0	Low-quality	22.56	AAI-based (high-confidence)	0
c_000000025080	13423	No	Lytic	18	6	0	Low-quality	22.56	AAI-based (high-confidence)	0
c_000000122396	15150	No	Lytic	17	4	1	Low-quality	22.55	HMM-based (lower-bound)	0
c_000000047296	7956	No	Lytic	5	1	0	Low-quality	22.46	AAI-based (medium-confidence)	0
c_000000056803	12107	No	Lytic	11	5	0	Low-quality	22.3	HMM-based (lower-bound)	0
c_000000046446	7859	No	Lytic	5	1	0	Low-quality	21.78	AAI-based (medium-confidence)	0
c_000000001912	12850	No	Lytic	17	5	1	Low-quality	21.76	AAI-based (high-confidence)	0
c_000000148588	16022	No	Lytic	14	1	10	Low-quality	21.67	AAI-based (medium-confidence)	0
c_000000047509	8198	No	Lytic	9	2	0	Low-quality	21.61	AAI-based (medium-confidence)	0
c_000000051369	7769	No	Lytic	10	5	0	Low-quality	21.5	AAI-based (high-confidence)	0
c_000000176883	10487	No	Lytic	25	2	0	Low-quality	21.39	AAI-based (medium-confidence)	0
c_000000109816	11131	No	Lytic	15	7	0	Low-quality	21.27	AAI-based (medium-confidence)	0
c_000000155443	10393	No	Lytic	12	5	0	Low-quality	21.25	AAI-based (medium-confidence)	0
c_000000065144	38496	No	Lytic	37	25	0	Low-quality	21.21	AAI-based (medium-confidence)	0
c_000000101456	8811	No	Lytic	21	5	0	Low-quality	20.7	HMM-based (lower-bound)	0
c_000000175776	45278	No	Temperate	87	3	4	Low-quality	20.67	HMM-based (lower-bound)	0
c_000000048032	17967	No	Lytic	13	3	0	Low-quality	20.67	AAI-based (high-confidence)	0
c_000000011375	12874	No	Lytic	11	3	0	Low-quality	20.66	AAI-based (medium-confidence)	0
c_000000053870	14801	No	Lytic	11	1	2	Low-quality	20.6	HMM-based (lower-bound)	0
c_000000020261	12720	No	Lytic	16	5	0	Low-quality	20.57	AAI-based (medium-confidence)	0
c_000000120103	22232	No	Temperate	17	1	3	Low-quality	20.54	HMM-based (lower-bound)	0
c_000000158651	6855	No	Lytic	11	4	0	Low-quality	20.45	AAI-based (high-confidence)	0
c_000000090852	6940	No	Lytic	10	3	0	Low-quality	20.4	AAI-based (medium-confidence)	0
c_000000069118	6750	No	Lytic	8	5	0	Low-quality	20.36	AAI-based (medium-confidence)	0
c_000000058415	10486	No	Lytic	12	6	0	Low-quality	20.33	AAI-based (medium-confidence)	0
c_000000055955	8145	No	Lytic	16	7	0	Low-quality	20.33	AAI-based (medium-confidence)	0
c_000000052194	58788	No	Lytic	71	28	0	Low-quality	20.24	AAI-based (medium-confidence)	0
c_000000111238	12440	No	Lytic	21	9	2	Low-quality	20.24	AAI-based (medium-confidence)	0
c_000000002678	35072	No	Lytic	28	20	0	Low-quality	20.1	AAI-based (high-confidence)	0
c_000000112973	7969	No	Lytic	20	5	0	Low-quality	20.04	AAI-based (high-confidence)	0
c_000000028930	7724	No	Lytic	9	6	0	Low-quality	20.04	AAI-based (medium-confidence)	0
c_000000126917	8738	No	Lytic	9	1	0	Low-quality	20	AAI-based (medium-confidence)	0
c_000000064712	76143	No	Lytic	64	13	6	Low-quality	19.98	AAI-based (medium-confidence)	0
c_000000017672	11375	No	Lytic	20	8	0	Low-quality	19.97	AAI-based (medium-confidence)	0
c_000000049720	8602	No	Lytic	11	3	0	Low-quality	19.89	AAI-based (medium-confidence)	0
c_000000063928	6389	No	Lytic	8	7	0	Low-quality	19.88	AAI-based (high-confidence)	0
c_000000073956	71767	No	Lytic	53	25	2	Low-quality	19.84	AAI-based (medium-confidence)	0
c_000000148705	11648	No	Lytic	13	2	1	Low-quality	19.83	AAI-based (high-confidence)	0
c_000000165283	9448	No	Temperate	14	1	0	Low-quality	19.66	AAI-based (medium-confidence)	0
c_000000180884	20724	No	Lytic	14	3	1	Low-quality	19.61	HMM-based (lower-bound)	0
c_000000041166	7998	No	Lytic	8	5	0	Low-quality	19.5	AAI-based (medium-confidence)	0
c_000000167306	6353	No	Lytic	8	3	0	Low-quality	19.4	AAI-based (high-confidence)	0
c_000000039851	10492	No	Lytic	12	6	0	Low-quality	19.39	AAI-based (medium-confidence)	0
c_000000037933	62299	No	Lytic	91	7	6	Low-quality	19.38	AAI-based (medium-confidence)	0
c_000000114285	6340	No	Lytic	18	5	0	Low-quality	19.35	AAI-based (high-confidence)	0
c_000000088846	7839	No	Lytic	17	4	0	Low-quality	19.34	AAI-based (medium-confidence)	0
c_000000076690	8450	No	Lytic	9	3	0	Low-quality	19.28	AAI-based (medium-confidence)	0
c_000000067669	70127	No	Lytic	56	13	6	Low-quality	19.17	AAI-based (medium-confidence)	0
c_000000102921	59516	No	Lytic	59	21	6	Low-quality	19.09	AAI-based (medium-confidence)	0
c_000000125892	14394	No	Lytic	17	8	0	Low-quality	19.09	HMM-based (lower-bound)	0
c_000000041696	11675	No	Lytic	13	2	1	Low-quality	19.08	HMM-based (lower-bound)	0
c_000000022870	18192	No	Lytic	23	3	0	Low-quality	19.04	HMM-based (lower-bound)	0
c_000000006069	11056	No	Lytic	17	7	0	Low-quality	18.71	AAI-based (high-confidence)	0
c_000000037456	41715	No	Lytic	83	14	3	Low-quality	18.35	HMM-based (lower-bound)	0
c_000000092354	11481	No	Lytic	17	4	0	Low-quality	18.34	AAI-based (high-confidence)	0
c_000000038025	30851	No	Lytic	33	23	0	Low-quality	18.32	AAI-based (medium-confidence)	0
c_000000106332	8746	No	Lytic	13	7	0	Low-quality	18.3	AAI-based (high-confidence)	0
c_000000145826	14957	No	Lytic	15	3	0	Low-quality	18.21	HMM-based (lower-bound)	0
c_000000026054	30982	No	Lytic	32	18	1	Low-quality	18.19	AAI-based (medium-confidence)	0
c_000000133847	30472	No	Lytic	64	13	1	Low-quality	18.1	AAI-based (high-confidence)	0
c_000000034681	32405	No	Lytic	56	3	0	Low-quality	18.03	HMM-based (lower-bound)	0
c_000000018481	59435	No	Lytic	53	3	3	Low-quality	17.91	AAI-based (medium-confidence)	0
c_000000154779	7488	No	Lytic	14	1	0	Low-quality	17.82	HMM-based (lower-bound)	0
c_000000121912	9359	No	Temperate	15	3	0	Low-quality	17.81	AAI-based (medium-confidence)	0
c_000000096012	7286	No	Lytic	8	2	0	Low-quality	17.74	AAI-based (high-confidence)	0
c_000000048285	11215	No	Lytic	14	3	0	Low-quality	17.73	AAI-based (high-confidence)	0
c_000000066334	6687	No	Lytic	13	6	0	Low-quality	17.73	AAI-based (high-confidence)	0
c_000000186036	16998	No	Temperate	32	3	1	Low-quality	17.64	AAI-based (medium-confidence)	0
c_000000032799	6330	No	Lytic	10	5	0	Low-quality	17.57	AAI-based (high-confidence)	0
c_000000083980	13178	No	Lytic	19	5	0	Low-quality	17.48	HMM-based (lower-bound)	0
c_000000079758	9403	No	Lytic	22	6	0	Low-quality	17.4	AAI-based (medium-confidence)	0
c_000000012678	11375	No	Lytic	13	6	0	Low-quality	17.37	HMM-based (lower-bound)	0
c_000000102880	10913	No	Lytic	18	3	1	Low-quality	17.35	HMM-based (lower-bound)	0
c_000000064525	6010	No	Temperate	14	1	0	Low-quality	17.26	AAI-based (medium-confidence)	0
c_000000131217	6587	No	Lytic	18	3	0	Low-quality	17.22	AAI-based (medium-confidence)	0
c_000000025803	10244	No	Lytic	13	5	0	Low-quality	17.21	AAI-based (medium-confidence)	0
c_000000098261	62079	No	Lytic	113	13	8	Low-quality	17.12	AAI-based (high-confidence)	0
c_000000069602	20165	No	Lytic	26	3	0	Low-quality	16.94	AAI-based (high-confidence)	0
c_000000144639	6454	No	Lytic	14	2	0	Low-quality	16.94	AAI-based (high-confidence)	0
c_000000163701	6470	No	Lytic	9	5	0	Low-quality	16.91	AAI-based (medium-confidence)	0
c_000000000180	8230	No	Lytic	15	7	0	Low-quality	16.72	AAI-based (high-confidence)	0
c_000000171172	57525	No	Lytic	42	9	2	Low-quality	16.7	AAI-based (high-confidence)	0
c_000000048378	8708	No	Lytic	7	2	0	Low-quality	16.67	AAI-based (medium-confidence)	0
c_000000077573	10706	No	Lytic	13	8	0	Low-quality	16.65	HMM-based (lower-bound)	0
c_000000050409	5408	No	Lytic	11	3	0	Low-quality	16.59	AAI-based (high-confidence)	0
c_000000052947	6014	No	Lytic	9	5	0	Low-quality	16.57	AAI-based (medium-confidence)	0
c_000000097623	8882	No	Lytic	11	1	0	Low-quality	16.56	HMM-based (lower-bound)	0
c_000000138021	7567	No	Lytic	10	7	0	Low-quality	16.56	AAI-based (medium-confidence)	0
c_000000109470	11461	No	Lytic	13	1	6	Low-quality	16.52	HMM-based (lower-bound)	0
c_000000139899	5314	No	Lytic	7	5	0	Low-quality	16.37	AAI-based (medium-confidence)	0
c_000000012957	5483	No	Lytic	5	1	0	Low-quality	16.35	AAI-based (high-confidence)	0
c_000000189913	60349	No	Lytic	49	26	1	Low-quality	16.34	AAI-based (medium-confidence)	0
c_000000006740	8924	No	Lytic	12	5	0	Low-quality	16.24	AAI-based (medium-confidence)	0
c_000000147310	20163	No	Lytic	33	2	1	Low-quality	16.05	HMM-based (lower-bound)	0
c_000000125280	9313	No	Temperate	10	1	0	Low-quality	16.04	HMM-based (lower-bound)	0
c_000000118411	9486	No	Lytic	16	8	0	Low-quality	16.01	AAI-based (high-confidence)	0
c_000000102514	11302	No	Lytic	13	5	0	Low-quality	15.93	HMM-based (lower-bound)	0
c_000000021165	32597	No	Lytic	33	8	0	Low-quality	15.74	HMM-based (lower-bound)	0
c_000000190148	9215	No	Temperate	16	6	0	Low-quality	15.73	HMM-based (lower-bound)	0
c_000000074856	11955	No	Temperate	16	1	0	Low-quality	15.69	HMM-based (lower-bound)	0
c_000000046416	6392	No	Lytic	8	1	0	Low-quality	15.68	AAI-based (medium-confidence)	0
c_000000001750	6795	No	Lytic	6	3	0	Low-quality	15.61	AAI-based (medium-confidence)	0
c_000000086674	6594	No	Lytic	11	2	0	Low-quality	15.61	HMM-based (lower-bound)	0
c_000000183123	32590	No	Lytic	39	11	2	Low-quality	15.6	AAI-based (high-confidence)	0
c_000000046775	7574	No	Lytic	6	5	0	Low-quality	15.6	AAI-based (medium-confidence)	0
c_000000056849	10003	No	Lytic	15	5	0	Low-quality	15.49	AAI-based (medium-confidence)	0
c_000000121782	5145	No	Temperate	13	3	0	Low-quality	15.4	AAI-based (high-confidence)	0
c_000000066130	36144	No	Lytic	44	16	1	Low-quality	15.34	AAI-based (medium-confidence)	0
c_000000064502	71930	No	Lytic	70	6	4	Low-quality	15.32	AAI-based (medium-confidence)	0
c_000000128935	7829	No	Lytic	10	1	0	Low-quality	15.27	AAI-based (medium-confidence)	0
c_000000025116	5764	No	Lytic	4	1	0	Low-quality	15.22	AAI-based (medium-confidence)	0
c_000000117111	11044	No	Temperate	10	3	0	Low-quality	15.2	HMM-based (lower-bound)	0
c_000000018512	10234	No	Lytic	9	5	0	Low-quality	15.12	HMM-based (lower-bound)	0
c_000000161316	7304	No	Lytic	11	2	0	Low-quality	15.12	AAI-based (medium-confidence)	0
c_000000102986	20886	No	Temperate	40	2	1	Low-quality	15.08	AAI-based (high-confidence)	0
c_000000020224	9004	No	Lytic	14	4	0	Low-quality	15.08	AAI-based (medium-confidence)	0
c_000000120199	5200	No	Lytic	8	1	0	Low-quality	15.06	AAI-based (high-confidence)	0
c_000000183840	19247	No	Lytic	30	7	1	Low-quality	15.03	AAI-based (high-confidence)	0
c_000000147437	5373	No	Lytic	9	4	0	Low-quality	15.03	AAI-based (high-confidence)	0
c_000000185603	31087	No	Lytic	53	17	1	Low-quality	15.01	AAI-based (medium-confidence)	0
c_000000114820	26777	No	Lytic	45	10	1	Low-quality	14.89	AAI-based (medium-confidence)	0
c_000000164347	5421	No	Lytic	9	1	0	Low-quality	14.84	AAI-based (high-confidence)	0
c_000000043176	7142	No	Temperate	7	2	0	Low-quality	14.81	AAI-based (medium-confidence)	0
c_000000152301	48134	No	Lytic	70	29	0	Low-quality	14.72	AAI-based (medium-confidence)	0
c_000000042320	16096	No	Lytic	23	1	0	Low-quality	14.71	HMM-based (lower-bound)	0
c_000000054438	8657	No	Lytic	11	2	0	Low-quality	14.65	HMM-based (lower-bound)	0
c_000000019995	39077	No	Lytic	48	10	1	Low-quality	14.64	AAI-based (medium-confidence)	0
c_000000185115	6543	No	Lytic	6	2	0	Low-quality	14.63	AAI-based (medium-confidence)	0
c_000000081230	43968	No	Lytic	54	7	4	Low-quality	14.61	AAI-based (high-confidence)	0
c_000000171731	29763	No	Lytic	53	8	0	Low-quality	14.51	HMM-based (lower-bound)	0
c_000000084562	8871	No	Lytic	11	7	0	Low-quality	14.5	HMM-based (lower-bound)	0
c_000000178677	6071	No	Lytic	13	1	0	Low-quality	14.44	HMM-based (lower-bound)	0
c_000000128607	12683	No	Lytic	19	2	0	Low-quality	14.42	HMM-based (lower-bound)	0
c_000000014154	25892	No	Lytic	35	13	1	Low-quality	14.36	AAI-based (medium-confidence)	0
c_000000102760	8783	No	Lytic	14	3	0	Low-quality	14.33	HMM-based (lower-bound)	0
c_000000146252	38102	No	Lytic	54	8	0	Low-quality	14.32	HMM-based (lower-bound)	0
c_000000002517	5756	No	Lytic	7	5	0	Low-quality	14.29	AAI-based (medium-confidence)	0
c_000000076841	57179	No	Lytic	54	11	1	Low-quality	14.28	HMM-based (lower-bound)	0
c_000000175559	8545	No	Lytic	13	10	0	Low-quality	14.25	AAI-based (medium-confidence)	0
c_000000184450	67547	No	Lytic	60	6	6	Low-quality	14.23	AAI-based (medium-confidence)	0
c_000000095725	20704	No	Temperate	24	6	0	Low-quality	14.11	AAI-based (medium-confidence)	0
c_000000050180	6286	No	Temperate	8	1	0	Low-quality	14.08	AAI-based (medium-confidence)	0
c_000000172599	32817	No	Lytic	56	6	3	Low-quality	14.05	HMM-based (lower-bound)	0
c_000000129527	7585	No	Lytic	13	4	0	Low-quality	14.05	AAI-based (high-confidence)	0
c_000000005610	25309	No	Lytic	30	10	0	Low-quality	14.02	AAI-based (medium-confidence)	0
c_000000019007	8405	No	Lytic	10	7	0	Low-quality	14.02	AAI-based (medium-confidence)	0
c_000000078984	25810	No	Lytic	16	1	0	Low-quality	14.01	AAI-based (medium-confidence)	0
c_000000056535	8057	No	Lytic	11	5	0	Low-quality	13.99	AAI-based (high-confidence)	0
c_000000040571	5177	No	Lytic	4	3	0	Low-quality	13.9	AAI-based (high-confidence)	0
c_000000129985	26454	No	Lytic	70	5	1	Low-quality	13.87	HMM-based (lower-bound)	0
c_000000087312	19145	No	Lytic	46	6	0	Low-quality	13.86	HMM-based (lower-bound)	0
c_000000004459	5861	No	Lytic	6	2	0	Low-quality	13.77	AAI-based (medium-confidence)	0
c_000000013503	21314	No	Lytic	17	1	1	Low-quality	13.76	HMM-based (lower-bound)	0
c_000000071890	8099	No	Lytic	14	2	0	Low-quality	13.67	AAI-based (medium-confidence)	0
c_000000180850	8174	No	Lytic	15	2	0	Low-quality	13.61	AAI-based (medium-confidence)	0
c_000000062343	42357	No	Lytic	59	13	0	Low-quality	13.6	AAI-based (medium-confidence)	0
c_000000103967	16984	No	Lytic	18	1	1	Low-quality	13.59	HMM-based (lower-bound)	0
c_000000096130	34368	No	Lytic	33	9	1	Low-quality	13.4	AAI-based (medium-confidence)	0
c_000000177688	18387	No	Lytic	26	2	0	Low-quality	13.4	HMM-based (lower-bound)	0
c_000000007137	7779	No	Lytic	9	3	0	Low-quality	13.24	AAI-based (high-confidence)	0
c_000000077758	7685	No	Temperate	9	2	0	Low-quality	13.22	HMM-based (lower-bound)	0
c_000000013447	6769	No	Lytic	7	1	0	Low-quality	13.22	AAI-based (medium-confidence)	0
c_000000167620	38811	No	Lytic	40	10	3	Low-quality	13.21	AAI-based (medium-confidence)	0
c_000000134016	22996	No	Lytic	15	12	0	Low-quality	13.2	AAI-based (medium-confidence)	0
c_000000052724	14623	No	Lytic	26	7	0	Low-quality	13.06	AAI-based (medium-confidence)	0
c_000000065383	14873	No	Lytic	16	1	1	Low-quality	13.05	HMM-based (lower-bound)	0
c_000000155666	5117	No	Lytic	7	4	1	Low-quality	12.94	AAI-based (medium-confidence)	0
c_000000071919	9003	No	Lytic	11	5	0	Low-quality	12.89	HMM-based (lower-bound)	0
c_000000055782	8033	No	Lytic	11	1	0	Low-quality	12.86	AAI-based (high-confidence)	0
c_000000134164	30195	No	Lytic	61	11	2	Low-quality	12.81	HMM-based (lower-bound)	0
c_000000139004	5439	No	Lytic	8	6	0	Low-quality	12.73	AAI-based (high-confidence)	0
c_000000051907	19268	No	Lytic	42	8	1	Low-quality	12.68	AAI-based (medium-confidence)	0
c_000000180633	8464	No	Lytic	17	9	0	Low-quality	12.67	HMM-based (lower-bound)	0
c_000000103118	6552	No	Lytic	4	1	0	Low-quality	12.59	AAI-based (medium-confidence)	0
c_000000049398	47137	No	Lytic	63	21	1	Low-quality	12.58	HMM-based (lower-bound)	0
c_000000071530	22621	No	Lytic	17	2	6	Low-quality	12.51	HMM-based (lower-bound)	0
c_000000113969	11226	No	Temperate	8	1	1	Low-quality	12.47	AAI-based (medium-confidence)	0
c_000000034923	7935	No	Lytic	7	2	0	Low-quality	12.42	HMM-based (lower-bound)	0
c_000000132198	24605	No	Temperate	42	1	1	Low-quality	12.37	HMM-based (lower-bound)	0
c_000000090533	7315	No	Lytic	8	4	0	Low-quality	12.31	AAI-based (medium-confidence)	0
c_000000125699	13516	No	Lytic	15	3	0	Low-quality	12.3	AAI-based (medium-confidence)	0
c_000000152708	18998	No	Lytic	34	11	1	Low-quality	12.26	AAI-based (medium-confidence)	0
c_000000081317	43173	No	Lytic	26	17	0	Low-quality	12.21	AAI-based (medium-confidence)	0
c_000000112659	5507	No	Lytic	11	3	0	Low-quality	12.19	AAI-based (high-confidence)	0
c_000000158070	5246	No	Lytic	9	5	0	Low-quality	12.17	AAI-based (medium-confidence)	0
c_000000090022	5817	No	Lytic	12	6	1	Low-quality	12.16	AAI-based (medium-confidence)	0
c_000000152476	21827	No	Lytic	32	22	1	Low-quality	12.14	AAI-based (high-confidence)	0
c_000000066389	41872	No	Lytic	62	10	2	Low-quality	12.12	AAI-based (high-confidence)	0
c_000000109174	20118	No	Lytic	18	2	0	Low-quality	12.11	HMM-based (lower-bound)	0
c_000000114184	30460	No	Lytic	33	17	0	Low-quality	12.09	AAI-based (medium-confidence)	0
c_000000187755	8094	No	Lytic	13	2	2	Low-quality	12.04	HMM-based (lower-bound)	0
c_000000173996	10699	No	Temperate	14	1	4	Low-quality	12.01	HMM-based (lower-bound)	0
c_000000111882	8787	No	Lytic	7	2	0	Low-quality	12.01	AAI-based (medium-confidence)	0
c_000000093087	6949	No	Lytic	12	4	0	Low-quality	12.01	AAI-based (medium-confidence)	0
c_000000024424	42252	No	Lytic	63	12	4	Low-quality	12	AAI-based (high-confidence)	0
c_000000111251	21443	No	Lytic	29	12	0	Low-quality	11.98	AAI-based (medium-confidence)	0
c_000000018811	5524	No	Lytic	7	3	0	Low-quality	11.98	HMM-based (lower-bound)	0
c_000000030943	6421	No	Lytic	9	6	0	Low-quality	11.89	AAI-based (medium-confidence)	0
c_000000105104	5349	No	Lytic	7	2	0	Low-quality	11.87	AAI-based (medium-confidence)	0
c_000000186134	43186	No	Lytic	54	22	2	Low-quality	11.79	AAI-based (medium-confidence)	0
c_000000010252	17488	No	Lytic	26	4	1	Low-quality	11.78	HMM-based (lower-bound)	0
c_000000112397	5334	No	Lytic	10	5	0	Low-quality	11.77	AAI-based (high-confidence)	0
c_000000062410	21105	No	Lytic	21	15	0	Low-quality	11.76	AAI-based (medium-confidence)	0
c_000000026730	46858	No	Lytic	30	12	0	Low-quality	11.73	HMM-based (lower-bound)	0
c_000000018009	7702	No	Lytic	15	1	0	Low-quality	11.57	AAI-based (medium-confidence)	0
c_000000134107	7595	No	Lytic	12	1	0	Low-quality	11.48	HMM-based (lower-bound)	0
c_000000016289	6113	No	Lytic	9	1	0	Low-quality	11.48	HMM-based (lower-bound)	0
c_000000157432	10313	No	Lytic	1	1	0	Low-quality	11.47	HMM-based (lower-bound)	0
c_000000067240	8104	No	Lytic	8	6	0	Low-quality	11.47	HMM-based (lower-bound)	0
c_000000070418	6781	No	Lytic	13	3	0	Low-quality	11.47	AAI-based (medium-confidence)	0
c_000000179173	5112	No	Temperate	4	3	0	Low-quality	11.41	AAI-based (medium-confidence)	0
c_000000089403	7124	No	Lytic	9	4	0	Low-quality	11.37	HMM-based (lower-bound)	0
c_000000133436	5983	No	Lytic	10	2	0	Low-quality	11.31	AAI-based (high-confidence)	0
c_000000003679	17696	No	Lytic	8	2	0	Low-quality	11.27	HMM-based (lower-bound)	0
c_000000058194	7499	No	Lytic	9	1	0	Low-quality	11.24	HMM-based (lower-bound)	0
c_000000031125	5228	No	Lytic	8	1	0	Low-quality	11.21	AAI-based (medium-confidence)	0
c_000000149547	33387	No	Lytic	45	7	0	Low-quality	11.19	AAI-based (medium-confidence)	0
c_000000089037	10060	No	Lytic	1	1	0	Low-quality	11.19	HMM-based (lower-bound)	0
c_000000002811	6459	No	Lytic	11	4	0	Low-quality	11.18	AAI-based (high-confidence)	0
c_000000031995	6710	No	Lytic	14	1	0	Low-quality	11.16	AAI-based (medium-confidence)	0
c_000000171910	5805	No	Lytic	8	2	0	Low-quality	11.11	AAI-based (medium-confidence)	0
c_000000087822	24829	No	Lytic	18	2	3	Low-quality	11.07	HMM-based (lower-bound)	0
c_000000028908	6008	No	Temperate	9	1	0	Low-quality	11.03	HMM-based (lower-bound)	0
c_000000091352	5752	No	Lytic	7	3	0	Low-quality	10.95	AAI-based (medium-confidence)	0
c_000000028631	19065	No	Temperate	31	1	0	Low-quality	10.89	HMM-based (lower-bound)	0
c_000000114882	6827	No	Lytic	8	4	0	Low-quality	10.89	AAI-based (medium-confidence)	0
c_000000104429	25043	No	Lytic	26	10	2	Low-quality	10.75	AAI-based (medium-confidence)	0
c_000000188396	6983	No	Lytic	10	6	0	Low-quality	10.74	HMM-based (lower-bound)	0
c_000000192101	20305	No	Lytic	16	3	2	Low-quality	10.67	AAI-based (medium-confidence)	0
c_000000147208	7171	No	Lytic	10	4	0	Low-quality	10.67	HMM-based (lower-bound)	0
c_000000025783	51472	No	Lytic	55	6	0	Low-quality	10.66	HMM-based (lower-bound)	0
c_000000063589	22999	No	Lytic	36	1	0	Low-quality	10.66	HMM-based (lower-bound)	0
c_000000040368	17078	No	Lytic	20	1	5	Low-quality	10.64	HMM-based (lower-bound)	0
c_000000096416	6634	No	Lytic	7	4	0	Low-quality	10.64	AAI-based (medium-confidence)	0
c_000000192133	12244	No	Lytic	29	3	0	Low-quality	10.6	AAI-based (high-confidence)	0
c_000000063630	5472	No	Lytic	7	5	1	Low-quality	10.59	HMM-based (lower-bound)	0
c_000000145007	8909	No	Lytic	16	1	0	Low-quality	10.58	AAI-based (medium-confidence)	0
c_000000137963	9758	No	Lytic	9	1	0	Low-quality	10.54	AAI-based (medium-confidence)	0
c_000000019886	6532	No	Lytic	7	4	0	Low-quality	10.47	AAI-based (medium-confidence)	0
c_000000067653	11316	No	Lytic	11	1	1	Low-quality	10.45	HMM-based (lower-bound)	0
c_000000085373	26549	No	Lytic	23	10	0	Low-quality	10.43	AAI-based (medium-confidence)	0
c_000000121116	49669	No	Temperate	52	14	0	Low-quality	10.41	HMM-based (lower-bound)	0
c_000000018332	5455	No	Lytic	4	2	0	Low-quality	10.41	AAI-based (high-confidence)	0
c_000000174698	5041	No	Lytic	6	1	0	Low-quality	10.32	AAI-based (medium-confidence)	0
c_000000106875	36553	No	Lytic	54	11	7	Low-quality	10.21	AAI-based (high-confidence)	0
c_000000171899	6150	No	Lytic	5	1	0	Low-quality	10.19	HMM-based (lower-bound)	0
c_000000010938	6120	No	Lytic	8	1	0	Low-quality	10.19	AAI-based (high-confidence)	0
c_000000120365	11102	No	Lytic	8	4	0	Low-quality	9.97	HMM-based (lower-bound)	0
c_000000113856	8586	No	Temperate	12	1	0	Low-quality	9.88	HMM-based (lower-bound)	0
c_000000159831	6926	No	Lytic	8	6	0	Low-quality	9.81	HMM-based (lower-bound)	0
c_000000187389	7065	No	Lytic	8	3	0	Low-quality	9.7	HMM-based (lower-bound)	0
c_000000174983	10824	No	Lytic	11	6	0	Low-quality	9.66	AAI-based (high-confidence)	0
c_000000110835	14996	No	Lytic	19	3	1	Low-quality	9.63	HMM-based (lower-bound)	0
c_000000117193	18055	No	Lytic	14	1	1	Low-quality	9.59	HMM-based (lower-bound)	0
c_000000042971	7904	No	Lytic	8	1	0	Low-quality	9.57	AAI-based (medium-confidence)	0
c_000000004807	5754	No	Lytic	7	2	0	Low-quality	9.55	HMM-based (lower-bound)	0
c_000000009866	17228	No	Lytic	20	9	0	Low-quality	9.54	AAI-based (medium-confidence)	0
c_000000082479	18876	No	Lytic	50	2	0	Low-quality	9.51	HMM-based (lower-bound)	0
c_000000146775	7766	No	Lytic	19	4	0	Low-quality	9.47	HMM-based (lower-bound)	0
c_000000003647	15982	No	Lytic	13	3	0	Low-quality	9.42	AAI-based (medium-confidence)	0
c_000000170534	33262	No	Lytic	50	17	4	Low-quality	9.39	AAI-based (high-confidence)	0
c_000000137555	8529	No	Temperate	12	4	1	Low-quality	9.37	HMM-based (lower-bound)	0
c_000000113213	21402	No	Lytic	47	2	1	Low-quality	9.36	HMM-based (lower-bound)	0
c_000000088273	5495	No	Lytic	7	2	0	Low-quality	9.34	HMM-based (lower-bound)	0
c_000000131446	41615	No	Lytic	44	4	0	Low-quality	9.33	AAI-based (medium-confidence)	0
c_000000145756	16934	No	Lytic	29	12	1	Low-quality	9.31	AAI-based (medium-confidence)	0
c_000000191445	27672	No	Lytic	17	4	0	Low-quality	9.23	AAI-based (medium-confidence)	0
c_000000066671	16499	No	Lytic	23	15	1	Low-quality	9.23	AAI-based (medium-confidence)	0
c_000000020837	33395	No	Lytic	36	13	2	Low-quality	9.22	AAI-based (medium-confidence)	0
c_000000184091	5464	No	Lytic	9	3	0	Low-quality	9.18	AAI-based (medium-confidence)	0
c_000000025406	7417	No	Temperate	11	4	1	Low-quality	9.15	HMM-based (lower-bound)	0
c_000000022633	32394	No	Lytic	36	11	3	Low-quality	9.12	AAI-based (medium-confidence)	0
c_000000185555	27057	No	Lytic	22	10	0	Low-quality	9.07	HMM-based (lower-bound)	0
c_000000087884	16785	No	Lytic	36	2	0	Low-quality	9.06	HMM-based (lower-bound)	0
c_000000082000	18123	No	Lytic	18	3	1	Low-quality	9.02	AAI-based (medium-confidence)	0
c_000000170853	7949	No	Lytic	13	2	0	Low-quality	9.02	HMM-based (lower-bound)	0
c_000000016696	25553	No	Lytic	34	13	0	Low-quality	9.01	AAI-based (medium-confidence)	0
c_000000100131	10171	No	Lytic	9	2	0	Low-quality	9	HMM-based (lower-bound)	0
c_000000055125	9892	No	Temperate	12	1	0	Low-quality	8.99	HMM-based (lower-bound)	0
c_000000110959	5141	No	Lytic	10	2	0	Low-quality	8.98	HMM-based (lower-bound)	0
c_000000025926	8015	No	Lytic	10	1	1	Low-quality	8.92	HMM-based (lower-bound)	0
c_000000022249	14472	No	Lytic	33	2	0	Low-quality	8.85	HMM-based (lower-bound)	0
c_000000159071	15837	No	Lytic	21	13	0	Low-quality	8.82	AAI-based (medium-confidence)	0
c_000000063336	5517	No	Lytic	10	1	0	Low-quality	8.81	AAI-based (medium-confidence)	0
c_000000005847	5046	No	Lytic	7	2	0	Low-quality	8.79	AAI-based (high-confidence)	0
c_000000148018	19456	No	Lytic	30	9	0	Low-quality	8.71	AAI-based (medium-confidence)	0
c_000000038255	7401	No	Lytic	11	2	0	Low-quality	8.71	AAI-based (medium-confidence)	0
c_000000157423	14713	No	Lytic	25	8	0	Low-quality	8.68	AAI-based (medium-confidence)	0
c_000000082811	10734	No	Lytic	26	3	0	Low-quality	8.68	HMM-based (lower-bound)	0
c_000000011416	5257	No	Lytic	13	3	0	Low-quality	8.66	AAI-based (medium-confidence)	0
c_000000136274	6158	No	Lytic	7	1	2	Low-quality	8.65	HMM-based (lower-bound)	0
c_000000189666	29866	No	Lytic	24	3	0	Low-quality	8.64	AAI-based (medium-confidence)	0
c_000000017196	15441	No	Lytic	15	12	0	Low-quality	8.61	AAI-based (medium-confidence)	0
c_000000079774	29963	No	Lytic	44	7	3	Low-quality	8.56	AAI-based (medium-confidence)	0
c_000000121165	36273	No	Lytic	41	7	1	Low-quality	8.52	HMM-based (lower-bound)	0
c_000000063297	5139	No	Lytic	10	2	0	Low-quality	8.51	AAI-based (medium-confidence)	0
c_000000171868	8801	No	Lytic	14	3	1	Low-quality	8.5	AAI-based (medium-confidence)	0
c_000000084517	6208	No	Lytic	14	4	0	Low-quality	8.47	HMM-based (lower-bound)	0
c_000000080549	44681	No	Lytic	64	4	4	Low-quality	8.46	AAI-based (high-confidence)	0
c_000000108597	17656	No	Lytic	16	4	1	Low-quality	8.45	AAI-based (medium-confidence)	0
c_000000139920	5457	No	Lytic	2	1	0	Low-quality	8.41	HMM-based (lower-bound)	0
c_000000059615	16071	No	Lytic	14	1	0	Low-quality	8.38	HMM-based (lower-bound)	0
c_000000097042	5048	No	Lytic	7	2	0	Low-quality	8.38	HMM-based (lower-bound)	0
c_000000163702	30114	No	Lytic	23	3	1	Low-quality	8.31	AAI-based (medium-confidence)	0
c_000000018001	6308	No	Lytic	7	1	0	Low-quality	8.31	HMM-based (lower-bound)	0
c_000000020924	10978	No	Lytic	20	1	2	Low-quality	8.3	AAI-based (medium-confidence)	0
c_000000079567	14736	No	Lytic	30	3	0	Low-quality	8.29	HMM-based (lower-bound)	0
c_000000025186	46874	No	Lytic	41	13	1	Low-quality	8.28	AAI-based (medium-confidence)	0
c_000000078777	16987	No	Lytic	20	7	0	Low-quality	8.26	AAI-based (high-confidence)	0
c_000000131280	14093	No	Lytic	6	4	0	Low-quality	8.25	AAI-based (medium-confidence)	0
c_000000145159	13886	No	Lytic	8	6	0	Low-quality	8.24	AAI-based (medium-confidence)	0
c_000000048930	13518	No	Lytic	21	9	1	Low-quality	8.24	AAI-based (medium-confidence)	0
c_000000133959	18802	No	Lytic	5	3	0	Low-quality	8.12	HMM-based (lower-bound)	0
c_000000022428	10175	No	Lytic	12	4	0	Low-quality	8.12	HMM-based (lower-bound)	0
c_000000131954	7481	No	Lytic	11	6	0	Low-quality	7.98	HMM-based (lower-bound)	0
c_000000073547	5656	No	Lytic	14	4	0	Low-quality	7.97	HMM-based (lower-bound)	0
c_000000045481	14932	No	Lytic	22	8	0	Low-quality	7.96	AAI-based (medium-confidence)	0
c_000000100147	28598	No	Lytic	24	8	0	Low-quality	7.93	HMM-based (lower-bound)	0
c_000000140596	27260	No	Lytic	9	6	0	Low-quality	7.89	AAI-based (high-confidence)	0
c_000000099154	8717	No	Lytic	7	2	0	Low-quality	7.89	AAI-based (medium-confidence)	0
c_000000037169	8151	No	Lytic	10	3	0	Low-quality	7.89	AAI-based (medium-confidence)	0
c_000000185632	6787	No	Lytic	15	2	0	Low-quality	7.85	HMM-based (lower-bound)	0
c_000000116845	6934	No	Lytic	8	1	0	Low-quality	7.83	AAI-based (medium-confidence)	0
c_000000062356	8228	No	Lytic	16	3	0	Low-quality	7.79	AAI-based (medium-confidence)	0
c_000000024611	6246	No	Lytic	14	2	0	Low-quality	7.77	HMM-based (lower-bound)	0
c_000000141611	14660	No	Lytic	9	1	1	Low-quality	7.74	HMM-based (lower-bound)	0
c_000000031640	13751	No	Lytic	39	6	0	Low-quality	7.73	HMM-based (lower-bound)	0
c_000000184816	27119	No	Lytic	33	10	4	Low-quality	7.71	AAI-based (medium-confidence)	0
c_000000040209	6457	No	Lytic	16	2	0	Low-quality	7.67	HMM-based (lower-bound)	0
c_000000104161	12416	No	Lytic	19	1	1	Low-quality	7.66	HMM-based (lower-bound)	0
c_000000079488	13555	No	Lytic	21	9	0	Low-quality	7.56	AAI-based (medium-confidence)	0
c_000000090246	26315	No	Lytic	34	11	2	Low-quality	7.53	AAI-based (medium-confidence)	0
c_000000105463	13969	No	Lytic	33	4	2	Low-quality	7.53	HMM-based (lower-bound)	0
c_000000033611	5993	No	Lytic	7	3	0	Low-quality	7.53	HMM-based (lower-bound)	0
c_000000008322	11879	No	Lytic	9	2	0	Low-quality	7.52	HMM-based (lower-bound)	0
c_000000153558	7009	No	Lytic	8	4	0	Low-quality	7.51	HMM-based (lower-bound)	0
c_000000065346	48659	No	Lytic	42	9	2	Low-quality	7.48	HMM-based (lower-bound)	0
c_000000191863	5185	No	Lytic	2	1	0	Low-quality	7.47	HMM-based (lower-bound)	0
c_000000059553	11111	No	Lytic	24	2	0	Low-quality	7.44	HMM-based (lower-bound)	0
c_000000126436	15857	No	Lytic	24	6	0	Low-quality	7.43	HMM-based (lower-bound)	0
c_000000111769	15177	No	Lytic	22	4	1	Low-quality	7.41	HMM-based (lower-bound)	0
c_000000076750	5835	No	Lytic	3	2	0	Low-quality	7.38	AAI-based (medium-confidence)	0
c_000000134615	13507	No	Lytic	20	1	1	Low-quality	7.32	HMM-based (lower-bound)	0
c_000000138862	6259	No	Lytic	12	1	1	Low-quality	7.27	AAI-based (high-confidence)	0
c_000000038882	13364	No	Lytic	12	2	1	Low-quality	7.26	HMM-based (lower-bound)	0
c_000000091202	7986	No	Lytic	6	1	0	Low-quality	7.23	AAI-based (medium-confidence)	0
c_000000176511	6084	No	Temperate	11	1	0	Low-quality	7.21	HMM-based (lower-bound)	0
c_000000085966	5538	No	Lytic	7	1	0	Low-quality	7.21	HMM-based (lower-bound)	0
c_000000151907	5382	No	Lytic	15	3	0	Low-quality	7.21	HMM-based (lower-bound)	0
c_000000052111	12497	No	Lytic	10	6	0	Low-quality	7.2	HMM-based (lower-bound)	0
c_000000050316	12840	No	Lytic	25	12	1	Low-quality	7.19	AAI-based (high-confidence)	0
c_000000046058	9728	No	Lytic	18	2	0	Low-quality	7.18	AAI-based (medium-confidence)	0
c_000000056296	23231	No	Lytic	28	2	1	Low-quality	7.15	AAI-based (medium-confidence)	0
c_000000056835	8236	No	Lytic	20	2	1	Low-quality	7.14	AAI-based (high-confidence)	0
c_000000135878	12981	No	Temperate	24	2	0	Low-quality	7.13	HMM-based (lower-bound)	0
c_000000096635	13509	No	Lytic	15	3	0	Low-quality	7.05	AAI-based (medium-confidence)	0
c_000000086678	10842	No	Lytic	11	7	0	Low-quality	7.05	AAI-based (medium-confidence)	0
c_000000076209	17071	No	Lytic	27	1	4	Low-quality	7.04	AAI-based (medium-confidence)	0
c_000000130681	25847	No	Lytic	33	6	2	Low-quality	7	AAI-based (medium-confidence)	0
c_000000009153	14295	No	Lytic	18	11	0	Low-quality	6.98	HMM-based (lower-bound)	0
c_000000107590	12206	No	Lytic	21	1	2	Low-quality	6.97	HMM-based (lower-bound)	0
c_000000002579	5472	No	Temperate	9	1	0	Low-quality	6.97	HMM-based (lower-bound)	0
c_000000034110	6480	No	Lytic	20	3	0	Low-quality	6.92	HMM-based (lower-bound)	0
c_000000048622	6003	No	Lytic	7	4	0	Low-quality	6.91	AAI-based (medium-confidence)	0
c_000000035819	5948	No	Lytic	8	1	0	Low-quality	6.91	HMM-based (lower-bound)	0
c_000000047583	6981	No	Lytic	8	1	1	Low-quality	6.9	AAI-based (medium-confidence)	0
c_000000187735	6137	No	Lytic	6	1	0	Low-quality	6.86	HMM-based (lower-bound)	0
c_000000107797	5646	No	Temperate	9	2	0	Low-quality	6.83	HMM-based (lower-bound)	0
c_000000037088	10010	No	Lytic	9	1	0	Low-quality	6.76	HMM-based (lower-bound)	0
c_000000031794	7241	No	Lytic	13	1	0	Low-quality	6.69	HMM-based (lower-bound)	0
c_000000174999	6518	No	Lytic	5	4	0	Low-quality	6.69	AAI-based (high-confidence)	0
c_000000001653	23130	No	Lytic	40	3	3	Low-quality	6.59	AAI-based (medium-confidence)	0
c_000000019048	22423	No	Lytic	31	2	5	Low-quality	6.56	AAI-based (medium-confidence)	0
c_000000133197	17359	No	Lytic	20	5	0	Low-quality	6.55	HMM-based (lower-bound)	0
c_000000067871	21947	No	Lytic	30	3	0	Low-quality	6.52	HMM-based (lower-bound)	0
c_000000140764	11466	No	Lytic	13	11	0	Low-quality	6.52	AAI-based (medium-confidence)	0
c_000000180975	6811	No	Lytic	10	3	0	Low-quality	6.52	HMM-based (lower-bound)	0
c_000000160611	10350	No	Lytic	12	8	0	Low-quality	6.48	AAI-based (high-confidence)	0
c_000000001310	10021	No	Lytic	21	5	0	Low-quality	6.46	HMM-based (lower-bound)	0
c_000000091873	5946	No	Lytic	13	2	0	Low-quality	6.46	HMM-based (lower-bound)	0
c_000000067138	8849	No	Lytic	7	4	0	Low-quality	6.41	HMM-based (lower-bound)	0
c_000000103214	15206	No	Lytic	9	5	0	Low-quality	6.37	AAI-based (medium-confidence)	0
c_000000019653	11367	No	Lytic	4	1	0	Low-quality	6.33	HMM-based (lower-bound)	0
c_000000073066	8840	No	Lytic	19	1	0	Low-quality	6.28	HMM-based (lower-bound)	0
c_000000152787	22079	No	Lytic	31	13	2	Low-quality	6.25	AAI-based (high-confidence)	0
c_000000023109	6695	No	Lytic	10	2	0	Low-quality	6.25	HMM-based (lower-bound)	0
c_000000112415	14906	No	Lytic	25	4	0	Low-quality	6.16	HMM-based (lower-bound)	0
c_000000156603	17409	No	Lytic	33	1	3	Low-quality	6.15	AAI-based (medium-confidence)	0
c_000000096664	12408	No	Lytic	9	8	0	Low-quality	6.11	AAI-based (medium-confidence)	0
c_000000078888	10174	No	Lytic	21	1	1	Low-quality	6.04	HMM-based (lower-bound)	0
c_000000143823	5255	No	Lytic	12	4	0	Low-quality	6.03	HMM-based (lower-bound)	0
c_000000002885	16857	No	Lytic	14	6	0	Low-quality	6.02	AAI-based (medium-confidence)	0
c_000000125026	9703	No	Lytic	8	8	0	Low-quality	6.02	AAI-based (medium-confidence)	0
c_000000021391	8474	No	Lytic	5	2	0	Low-quality	6.01	HMM-based (lower-bound)	0
c_000000114654	15109	No	Lytic	27	2	1	Low-quality	6	HMM-based (lower-bound)	0
c_000000147806	6033	No	Lytic	13	1	0	Low-quality	5.93	HMM-based (lower-bound)	0
c_000000179051	20438	No	Lytic	29	3	0	Low-quality	5.85	AAI-based (high-confidence)	0
c_000000126604	6131	No	Lytic	9	2	0	Low-quality	5.8	HMM-based (lower-bound)	0
c_000000083788	12693	No	Lytic	15	3	2	Low-quality	5.79	HMM-based (lower-bound)	0
c_000000183358	20863	No	Lytic	27	1	3	Low-quality	5.76	AAI-based (medium-confidence)	0
c_000000160760	12562	No	Lytic	29	6	1	Low-quality	5.74	HMM-based (lower-bound)	0
c_000000163792	8608	No	Lytic	16	5	0	Low-quality	5.72	AAI-based (medium-confidence)	0
c_000000152194	8129	No	Lytic	10	2	1	Low-quality	5.66	HMM-based (lower-bound)	0
c_000000004368	13196	No	Lytic	24	2	1	Low-quality	5.65	HMM-based (lower-bound)	0
c_000000167312	12070	No	Lytic	12	1	1	Low-quality	5.65	HMM-based (lower-bound)	0
c_000000060173	5593	No	Lytic	9	1	1	Low-quality	5.63	HMM-based (lower-bound)	0
c_000000173287	21306	No	Lytic	19	4	2	Low-quality	5.62	AAI-based (medium-confidence)	0
c_000000097090	15973	No	Lytic	17	3	1	Low-quality	5.54	AAI-based (medium-confidence)	0
c_000000154273	13556	No	Lytic	4	4	0	Low-quality	5.54	HMM-based (lower-bound)	0
c_000000082912	9564	No	Lytic	24	5	0	Low-quality	5.54	AAI-based (medium-confidence)	0
c_000000025755	11574	No	Lytic	12	2	1	Low-quality	5.47	HMM-based (lower-bound)	0
c_000000104464	12187	No	Lytic	6	1	0	Low-quality	5.46	HMM-based (lower-bound)	0
c_000000136300	11440	No	Lytic	30	2	0	Low-quality	5.46	HMM-based (lower-bound)	0
c_000000078363	9800	No	Lytic	13	7	0	Low-quality	5.46	AAI-based (medium-confidence)	0
c_000000191068	9828	No	Lytic	12	10	0	Low-quality	5.45	AAI-based (high-confidence)	0
c_000000127402	15646	No	Lytic	22	5	2	Low-quality	5.44	HMM-based (lower-bound)	0
c_000000155157	7522	No	Lytic	5	1	0	Low-quality	5.43	AAI-based (medium-confidence)	0
c_000000001034	67917	No	Lytic	62	16	1	Low-quality	5.41	HMM-based (lower-bound)	0
c_000000180347	22649	No	Lytic	19	2	0	Low-quality	5.37	HMM-based (lower-bound)	0
c_000000060268	8102	No	Lytic	25	3	1	Low-quality	5.37	HMM-based (lower-bound)	0
c_000000003881	9703	No	Lytic	15	8	0	Low-quality	5.34	AAI-based (medium-confidence)	0
c_000000099251	18563	No	Lytic	19	4	2	Low-quality	5.33	AAI-based (medium-confidence)	0
c_000000183882	7263	No	Lytic	6	2	0	Low-quality	5.33	HMM-based (lower-bound)	0
c_000000013232	13993	No	Lytic	31	4	0	Low-quality	5.32	HMM-based (lower-bound)	0
c_000000059885	9732	No	Lytic	20	2	1	Low-quality	5.29	AAI-based (medium-confidence)	0
c_000000182296	5788	No	Lytic	9	2	0	Low-quality	5.26	AAI-based (medium-confidence)	0
c_000000005747	5408	No	Lytic	1	1	0	Low-quality	5.25	HMM-based (lower-bound)	0
c_000000104708	18145	No	Lytic	24	11	0	Low-quality	5.23	AAI-based (medium-confidence)	0
c_000000087899	11615	No	Lytic	26	5	1	Low-quality	5.2	HMM-based (lower-bound)	0
c_000000026036	8200	No	Lytic	19	4	2	Low-quality	5.19	HMM-based (lower-bound)	0
c_000000156228	8419	No	Lytic	11	6	0	Low-quality	5.18	AAI-based (medium-confidence)	0
c_000000149985	9130	No	Lytic	10	4	0	Low-quality	5.16	HMM-based (lower-bound)	0
c_000000148717	10088	No	Lytic	13	4	1	Low-quality	5.15	AAI-based (high-confidence)	0
c_000000038646	9576	No	Lytic	17	2	1	Low-quality	5.15	HMM-based (lower-bound)	0
c_000000113150	8735	No	Lytic	29	1	0	Low-quality	5.13	HMM-based (lower-bound)	0
c_000000089871	16529	No	Lytic	27	11	0	Low-quality	5.12	AAI-based (medium-confidence)	0
c_000000060669	7812	No	Lytic	9	3	0	Low-quality	5.12	AAI-based (high-confidence)	0
c_000000065889	41997	No	Lytic	26	7	1	Low-quality	5.07	HMM-based (lower-bound)	0
c_000000135601	15615	No	Lytic	16	6	0	Low-quality	5.06	HMM-based (lower-bound)	0
c_000000025937	26519	No	Lytic	49	1	1	Low-quality	5.02	AAI-based (medium-confidence)	0
c_000000113267	9456	No	Lytic	17	2	1	Low-quality	5.01	HMM-based (lower-bound)	0
c_000000004782	8659	No	Lytic	9	1	0	Low-quality	5.01	AAI-based (medium-confidence)	0
c_000000036922	9485	No	Lytic	20	5	0	Low-quality	4.96	AAI-based (medium-confidence)	0
c_000000144168	10992	No	Lytic	2	2	0	Low-quality	4.95	HMM-based (lower-bound)	0
c_000000100414	9503	No	Lytic	6	1	0	Low-quality	4.95	HMM-based (lower-bound)	0
c_000000155953	10051	No	Lytic	21	6	0	Low-quality	4.94	HMM-based (lower-bound)	0
c_000000113745	12328	No	Lytic	23	2	2	Low-quality	4.92	AAI-based (medium-confidence)	0
c_000000008829	11413	No	Lytic	15	1	0	Low-quality	4.9	HMM-based (lower-bound)	0
c_000000135044	8705	No	Lytic	9	7	0	Low-quality	4.89	AAI-based (medium-confidence)	0
c_000000018879	38622	No	Lytic	32	16	0	Low-quality	4.83	HMM-based (lower-bound)	0
c_000000041993	12147	No	Lytic	21	3	2	Low-quality	4.83	HMM-based (lower-bound)	0
c_000000145293	8146	No	Lytic	10	1	0	Low-quality	4.79	AAI-based (medium-confidence)	0
c_000000045020	8505	No	Lytic	11	7	0	Low-quality	4.77	AAI-based (medium-confidence)	0
c_000000111799	7682	No	Lytic	8	4	0	Low-quality	4.77	AAI-based (medium-confidence)	0
c_000000066163	6181	No	Lytic	22	4	0	Low-quality	4.77	HMM-based (lower-bound)	0
c_000000065835	6894	No	Lytic	12	2	1	Low-quality	4.76	HMM-based (lower-bound)	0
c_000000128596	31044	No	Lytic	16	1	10	Low-quality	4.75	HMM-based (lower-bound)	0
c_000000154393	9736	No	Lytic	17	1	2	Low-quality	4.74	HMM-based (lower-bound)	0
c_000000182097	7044	No	Lytic	11	3	0	Low-quality	4.74	HMM-based (lower-bound)	0
c_000000017164	7797	No	Lytic	17	1	0	Low-quality	4.72	HMM-based (lower-bound)	0
c_000000185393	16206	No	Lytic	26	1	5	Low-quality	4.68	AAI-based (medium-confidence)	0
c_000000051527	7957	No	Lytic	6	3	0	Low-quality	4.66	HMM-based (lower-bound)	0
c_000000069543	26462	No	Lytic	35	2	0	Low-quality	4.65	HMM-based (lower-bound)	0
c_000000128427	5798	No	Lytic	7	1	0	Low-quality	4.63	HMM-based (lower-bound)	0
c_000000181049	10842	No	Lytic	3	1	0	Low-quality	4.61	HMM-based (lower-bound)	0
c_000000145737	5390	No	Lytic	9	2	0	Low-quality	4.61	HMM-based (lower-bound)	0
c_000000094795	12407	No	Lytic	12	8	0	Low-quality	4.6	AAI-based (medium-confidence)	0
c_000000137882	10380	No	Lytic	18	2	1	Low-quality	4.59	AAI-based (medium-confidence)	0
c_000000060266	9740	No	Lytic	18	1	3	Low-quality	4.56	HMM-based (lower-bound)	0
c_000000157967	9582	No	Lytic	9	5	0	Low-quality	4.54	HMM-based (lower-bound)	0
c_000000131918	16113	No	Lytic	16	8	2	Low-quality	4.51	AAI-based (medium-confidence)	0
c_000000080438	8084	No	Lytic	12	9	0	Low-quality	4.51	AAI-based (medium-confidence)	0
c_000000030866	7899	No	Lytic	6	1	0	Low-quality	4.51	HMM-based (lower-bound)	0
c_000000145259	9718	No	Lytic	16	1	1	Low-quality	4.5	AAI-based (medium-confidence)	0
c_000000066213	24815	No	Lytic	25	8	1	Low-quality	4.49	AAI-based (medium-confidence)	0
c_000000081094	5027	No	Lytic	9	1	0	Low-quality	4.47	HMM-based (lower-bound)	0
c_000000003419	13061	No	Lytic	16	8	0	Low-quality	4.46	HMM-based (lower-bound)	0
c_000000103566	5461	No	Lytic	13	2	0	Low-quality	4.46	HMM-based (lower-bound)	0
c_000000098404	10179	No	Lytic	8	2	1	Low-quality	4.41	HMM-based (lower-bound)	0
c_000000108139	13627	No	Lytic	12	1	2	Low-quality	4.4	HMM-based (lower-bound)	0
c_000000148582	5317	No	Lytic	8	4	0	Low-quality	4.39	AAI-based (medium-confidence)	0
c_000000072882	27849	No	Lytic	24	4	0	Low-quality	4.36	HMM-based (lower-bound)	0
c_000000181962	8227	No	Lytic	7	1	2	Low-quality	4.34	HMM-based (lower-bound)	0
c_000000174006	7652	No	Lytic	9	1	0	Low-quality	4.32	HMM-based (lower-bound)	0
c_000000074870	15611	No	Lytic	17	5	1	Low-quality	4.31	AAI-based (medium-confidence)	0
c_000000091910	13299	No	Lytic	16	6	0	Low-quality	4.26	AAI-based (medium-confidence)	0
c_000000115161	8530	No	Lytic	24	2	0	Low-quality	4.25	HMM-based (lower-bound)	0
c_000000078796	7733	No	Lytic	5	1	0	Low-quality	4.19	HMM-based (lower-bound)	0
c_000000125710	7038	No	Lytic	10	6	0	Low-quality	4.19	AAI-based (medium-confidence)	0
c_000000114017	7195	No	Lytic	8	1	2	Low-quality	4.18	HMM-based (lower-bound)	0
c_000000098829	5221	No	Lytic	12	2	0	Low-quality	4.18	HMM-based (lower-bound)	0
c_000000118263	7739	No	Lytic	13	4	1	Low-quality	4.15	HMM-based (lower-bound)	0
c_000000062743	7578	No	Lytic	1	1	0	Low-quality	4.11	HMM-based (lower-bound)	0
c_000000077761	7016	No	Lytic	1	1	0	Low-quality	4.07	HMM-based (lower-bound)	0
c_000000072538	9297	No	Lytic	20	3	1	Low-quality	4.05	HMM-based (lower-bound)	0
c_000000041168	6330	No	Lytic	12	1	0	Low-quality	4.04	HMM-based (lower-bound)	0
c_000000007459	6780	No	Lytic	10	8	0	Low-quality	4.03	AAI-based (medium-confidence)	0
c_000000137124	5220	No	Lytic	11	1	0	Low-quality	4.03	HMM-based (lower-bound)	0
c_000000147910	7643	No	Lytic	6	1	0	Low-quality	4.01	HMM-based (lower-bound)	0
c_000000156436	5889	No	Lytic	10	1	0	Low-quality	4.01	HMM-based (lower-bound)	0
c_000000095519	5474	No	Lytic	6	4	0	Low-quality	4.01	HMM-based (lower-bound)	0
c_000000010274	6547	No	Lytic	17	1	0	Low-quality	4	HMM-based (lower-bound)	0
c_000000057388	6867	No	Lytic	1	1	0	Low-quality	3.99	HMM-based (lower-bound)	0
c_000000023403	13347	No	Lytic	14	2	0	Low-quality	3.96	HMM-based (lower-bound)	0
c_000000080325	16190	No	Lytic	16	5	1	Low-quality	3.94	HMM-based (lower-bound)	0
c_000000018363	8076	No	Lytic	12	1	2	Low-quality	3.94	HMM-based (lower-bound)	0
c_000000031927	12063	No	Lytic	9	1	0	Low-quality	3.93	AAI-based (medium-confidence)	0
c_000000142962	8339	No	Lytic	6	4	0	Low-quality	3.92	HMM-based (lower-bound)	0
c_000000021198	13631	No	Lytic	16	4	1	Low-quality	3.91	AAI-based (medium-confidence)	0
c_000000046589	5910	No	Lytic	9	1	0	Low-quality	3.9	HMM-based (lower-bound)	0
c_000000017719	6219	No	Lytic	9	5	0	Low-quality	3.88	AAI-based (medium-confidence)	0
c_000000180772	28695	No	Temperate	32	11	1	Low-quality	3.86	HMM-based (lower-bound)	0
c_000000144991	7334	No	Lytic	9	3	0	Low-quality	3.86	AAI-based (medium-confidence)	0
c_000000168692	5816	No	Lytic	7	2	0	Low-quality	3.85	AAI-based (high-confidence)	0
c_000000133224	13756	No	Lytic	14	5	1	Low-quality	3.84	AAI-based (medium-confidence)	0
c_000000158132	6890	No	Lytic	3	1	0	Low-quality	3.84	HMM-based (lower-bound)	0
c_000000133779	13670	No	Lytic	15	5	1	Low-quality	3.83	AAI-based (medium-confidence)	0
c_000000029816	13345	No	Lytic	17	6	0	Low-quality	3.82	AAI-based (medium-confidence)	0
c_000000186360	7879	No	Lytic	17	2	0	Low-quality	3.82	HMM-based (lower-bound)	0
c_000000047361	7357	No	Lytic	5	1	0	Low-quality	3.82	AAI-based (medium-confidence)	0
c_000000078926	5575	No	Lytic	6	1	0	Low-quality	3.81	HMM-based (lower-bound)	0
c_000000120140	10476	No	Lytic	16	2	0	Low-quality	3.79	AAI-based (medium-confidence)	0
c_000000019878	8172	No	Lytic	10	2	0	Low-quality	3.76	AAI-based (medium-confidence)	0
c_000000132479	8719	No	Lytic	4	3	0	Low-quality	3.69	HMM-based (lower-bound)	0
c_000000178509	16289	No	Lytic	34	2	1	Low-quality	3.67	HMM-based (lower-bound)	0
c_000000087330	7481	No	Lytic	13	1	3	Low-quality	3.66	HMM-based (lower-bound)	0
c_000000074229	6538	No	Lytic	6	2	0	Low-quality	3.64	AAI-based (high-confidence)	0
c_000000146259	12512	No	Lytic	22	4	0	Low-quality	3.63	AAI-based (medium-confidence)	0
c_000000043384	10031	No	Temperate	26	2	2	Low-quality	3.62	HMM-based (lower-bound)	0
c_000000070315	9021	No	Lytic	21	2	1	Low-quality	3.61	HMM-based (lower-bound)	0
c_000000026417	12132	No	Lytic	17	2	0	Low-quality	3.6	HMM-based (lower-bound)	0
c_000000042266	6379	No	Lytic	9	5	0	Low-quality	3.6	AAI-based (medium-confidence)	0
c_000000153074	11777	No	Lytic	13	5	2	Low-quality	3.59	AAI-based (medium-confidence)	0
c_000000046754	5557	No	Lytic	5	1	0	Low-quality	3.59	HMM-based (lower-bound)	0
c_000000153191	5844	No	Lytic	4	2	0	Low-quality	3.58	AAI-based (medium-confidence)	0
c_000000078543	12449	No	Lytic	1	1	0	Low-quality	3.56	AAI-based (high-confidence)	0
c_000000104085	5866	No	Lytic	8	1	1	Low-quality	3.55	HMM-based (lower-bound)	0
c_000000029488	7926	No	Lytic	9	2	0	Low-quality	3.53	HMM-based (lower-bound)	0
c_000000138701	10350	No	Lytic	24	1	0	Low-quality	3.52	HMM-based (lower-bound)	0
c_000000015440	5869	No	Lytic	6	2	0	Low-quality	3.49	HMM-based (lower-bound)	0
c_000000002205	5144	No	Lytic	8	1	0	Low-quality	3.48	HMM-based (lower-bound)	0
c_000000032806	10547	No	Lytic	12	3	0	Low-quality	3.45	AAI-based (high-confidence)	0
c_000000022808	5559	No	Lytic	5	2	0	Low-quality	3.45	HMM-based (lower-bound)	0
c_000000037634	12538	No	Lytic	12	6	0	Low-quality	3.43	AAI-based (high-confidence)	0
c_000000184236	11684	No	Lytic	22	3	0	Low-quality	3.43	AAI-based (medium-confidence)	0
c_000000124167	5776	No	Temperate	12	1	0	Low-quality	3.43	HMM-based (lower-bound)	0
c_000000160702	6774	No	Lytic	10	4	0	Low-quality	3.42	AAI-based (medium-confidence)	0
c_000000096999	6126	No	Lytic	13	4	0	Low-quality	3.4	HMM-based (lower-bound)	0
c_000000098746	20099	No	Lytic	22	3	0	Low-quality	3.38	HMM-based (lower-bound)	0
c_000000138333	11964	No	Lytic	19	1	1	Low-quality	3.38	AAI-based (medium-confidence)	0
c_000000126312	7533	No	Lytic	8	8	0	Low-quality	3.38	HMM-based (lower-bound)	0
c_000000034343	5980	No	Lytic	8	5	0	Low-quality	3.38	AAI-based (high-confidence)	0
c_000000082816	11453	No	Lytic	23	3	1	Low-quality	3.37	AAI-based (medium-confidence)	0
c_000000152044	11799	No	Lytic	17	7	3	Low-quality	3.35	AAI-based (medium-confidence)	0
c_000000002808	10336	No	Lytic	15	2	0	Low-quality	3.34	AAI-based (medium-confidence)	0
c_000000072716	9348	No	Lytic	15	3	0	Low-quality	3.32	AAI-based (medium-confidence)	0
c_000000174630	11756	No	Lytic	13	1	0	Low-quality	3.31	HMM-based (lower-bound)	0
c_000000076009	12011	No	Lytic	13	5	0	Low-quality	3.28	AAI-based (high-confidence)	0
c_000000187481	8120	No	Lytic	10	2	0	Low-quality	3.25	HMM-based (lower-bound)	0
c_000000163401	5094	No	Lytic	7	2	0	Low-quality	3.25	AAI-based (medium-confidence)	0
c_000000038745	11843	No	Lytic	11	5	0	Low-quality	3.23	AAI-based (high-confidence)	0
c_000000068859	6988	No	Lytic	7	1	0	Low-quality	3.23	HMM-based (lower-bound)	0
c_000000049353	6427	No	Lytic	12	2	0	Low-quality	3.23	AAI-based (medium-confidence)	0
c_000000142020	5774	No	Lytic	7	2	0	Low-quality	3.23	HMM-based (lower-bound)	0
c_000000011314	5231	No	Lytic	5	4	0	Low-quality	3.23	HMM-based (lower-bound)	0
c_000000015116	6465	No	Lytic	11	1	0	Low-quality	3.21	HMM-based (lower-bound)	0
c_000000021382	5101	No	Lytic	11	1	0	Low-quality	3.2	HMM-based (lower-bound)	0
c_000000031333	6294	No	Lytic	8	1	0	Low-quality	3.19	HMM-based (lower-bound)	0
c_000000172822	29571	No	Lytic	26	4	0	Low-quality	3.15	AAI-based (medium-confidence)	0
c_000000138477	10721	No	Lytic	7	5	0	Low-quality	3.14	AAI-based (medium-confidence)	0
c_000000018696	6453	No	Lytic	9	1	0	Low-quality	3.14	HMM-based (lower-bound)	0
c_000000136574	5473	No	Lytic	22	2	0	Low-quality	3.12	HMM-based (lower-bound)	0
c_000000160381	5433	No	Lytic	8	1	0	Low-quality	3.12	AAI-based (medium-confidence)	0
c_000000072364	12336	No	Lytic	15	1	0	Low-quality	3.11	HMM-based (lower-bound)	0
c_000000131558	6677	No	Lytic	7	5	0	Low-quality	3.11	HMM-based (lower-bound)	0
c_000000031360	9116	No	Lytic	19	3	0	Low-quality	3.09	AAI-based (high-confidence)	0
c_000000154467	8184	No	Lytic	3	3	0	Low-quality	3.09	HMM-based (lower-bound)	0
c_000000112615	7181	No	Lytic	7	2	0	Low-quality	3.09	HMM-based (lower-bound)	0
c_000000188592	6115	No	Lytic	9	2	0	Low-quality	3.09	HMM-based (lower-bound)	0
c_000000109200	5349	No	Lytic	6	1	0	Low-quality	3.07	AAI-based (medium-confidence)	0
c_000000041850	5349	No	Lytic	14	3	0	Low-quality	3.05	HMM-based (lower-bound)	0
c_000000190150	10531	No	Lytic	14	3	0	Low-quality	3.04	AAI-based (high-confidence)	0
c_000000119132	5595	No	Lytic	9	2	0	Low-quality	3.03	HMM-based (lower-bound)	0
c_000000104835	5561	No	Lytic	14	1	0	Low-quality	3.02	HMM-based (lower-bound)	0
c_000000176048	6769	No	Lytic	11	1	0	Low-quality	3	HMM-based (lower-bound)	0
c_000000017362	10476	No	Lytic	14	2	2	Low-quality	2.98	AAI-based (medium-confidence)	0
c_000000172990	10315	No	Lytic	13	5	1	Low-quality	2.98	AAI-based (high-confidence)	0
c_000000079174	16018	No	Lytic	17	5	0	Low-quality	2.96	HMM-based (lower-bound)	0
c_000000035522	5232	No	Lytic	6	4	0	Low-quality	2.96	AAI-based (medium-confidence)	0
c_000000163825	6070	No	Lytic	8	3	0	Low-quality	2.95	HMM-based (lower-bound)	0
c_000000036178	5419	No	Lytic	11	4	0	Low-quality	2.95	AAI-based (medium-confidence)	0
c_000000104677	5359	No	Lytic	9	5	0	Low-quality	2.95	AAI-based (medium-confidence)	0
c_000000154256	8809	No	Lytic	9	2	0	Low-quality	2.94	HMM-based (lower-bound)	0
c_000000001840	5034	No	Lytic	6	1	0	Low-quality	2.94	AAI-based (high-confidence)	0
c_000000093744	11050	No	Lytic	16	2	0	Low-quality	2.92	HMM-based (lower-bound)	0
c_000000169894	5539	No	Lytic	7	1	0	Low-quality	2.91	HMM-based (lower-bound)	0
c_000000079714	5249	No	Lytic	6	3	0	Low-quality	2.91	AAI-based (medium-confidence)	0
c_000000157508	9217	No	Lytic	19	2	0	Low-quality	2.9	HMM-based (lower-bound)	0
c_000000143897	8132	No	Lytic	5	2	0	Low-quality	2.9	HMM-based (lower-bound)	0
c_000000118728	5145	No	Lytic	9	6	0	Low-quality	2.89	AAI-based (medium-confidence)	0
c_000000015081	5109	No	Lytic	7	3	0	Low-quality	2.89	AAI-based (medium-confidence)	0
c_000000096180	22608	No	Lytic	31	8	0	Low-quality	2.86	HMM-based (lower-bound)	0
c_000000170823	5128	No	Lytic	5	3	0	Low-quality	2.86	AAI-based (medium-confidence)	0
c_000000150237	9987	No	Lytic	14	1	0	Low-quality	2.82	AAI-based (high-confidence)	0
c_000000012590	5010	No	Lytic	7	1	0	Low-quality	2.82	AAI-based (medium-confidence)	0
c_000000156106	9897	No	Lytic	17	1	1	Low-quality	2.81	AAI-based (medium-confidence)	0
c_000000092025	6670	No	Lytic	11	3	0	Low-quality	2.81	HMM-based (lower-bound)	0
c_000000102464	9942	No	Lytic	14	1	3	Low-quality	2.8	AAI-based (high-confidence)	0
c_000000149198	5598	No	Lytic	8	3	0	Low-quality	2.8	AAI-based (medium-confidence)	0
c_000000015917	11116	No	Lytic	11	2	1	Low-quality	2.79	HMM-based (lower-bound)	0
c_000000014040	9659	No	Lytic	14	5	0	Low-quality	2.79	AAI-based (high-confidence)	0
c_000000037511	5676	No	Lytic	8	1	0	Low-quality	2.79	HMM-based (lower-bound)	0
c_000000037770	14895	No	Lytic	22	1	0	Low-quality	2.74	AAI-based (medium-confidence)	0
c_000000028428	9354	No	Lytic	12	1	0	Low-quality	2.72	HMM-based (lower-bound)	0
c_000000079570	9236	No	Lytic	9	2	0	Low-quality	2.7	HMM-based (lower-bound)	0
c_000000174583	13813	No	Lytic	21	3	1	Low-quality	2.67	HMM-based (lower-bound)	0
c_000000061329	9665	No	Lytic	10	2	0	Low-quality	2.65	HMM-based (lower-bound)	0
c_000000054406	32171	No	Lytic	29	7	0	Low-quality	2.62	HMM-based (lower-bound)	0
c_000000100305	10700	No	Lytic	15	3	0	Low-quality	2.61	AAI-based (medium-confidence)	0
c_000000189757	9411	No	Lytic	13	7	0	Low-quality	2.6	AAI-based (medium-confidence)	0
c_000000157214	11148	No	Lytic	11	2	0	Low-quality	2.59	HMM-based (lower-bound)	0
c_000000086983	8436	No	Lytic	14	4	0	Low-quality	2.59	HMM-based (lower-bound)	0
c_000000110201	5686	No	Lytic	17	1	0	Low-quality	2.59	HMM-based (lower-bound)	0
c_000000084975	9312	No	Lytic	10	4	0	Low-quality	2.57	AAI-based (medium-confidence)	0
c_000000071995	8938	No	Lytic	9	2	0	Low-quality	2.55	AAI-based (medium-confidence)	0
c_000000114400	8822	No	Lytic	12	4	0	Low-quality	2.54	AAI-based (medium-confidence)	0
c_000000044184	5719	No	Lytic	7	2	0	Low-quality	2.53	HMM-based (lower-bound)	0
c_000000189961	8302	No	Lytic	12	2	1	Low-quality	2.52	AAI-based (medium-confidence)	0
c_000000046432	8978	No	Lytic	13	2	1	Low-quality	2.51	AAI-based (medium-confidence)	0
c_000000066452	8698	No	Lytic	9	5	1	Low-quality	2.5	AAI-based (medium-confidence)	0
c_000000071748	8575	No	Lytic	14	2	1	Low-quality	2.5	AAI-based (medium-confidence)	0
c_000000107691	8660	No	Lytic	16	1	0	Low-quality	2.44	AAI-based (medium-confidence)	0
c_000000056642	8356	No	Lytic	9	5	0	Low-quality	2.42	AAI-based (medium-confidence)	0
c_000000024625	5236	No	Lytic	7	6	0	Low-quality	2.42	HMM-based (lower-bound)	0
c_000000038591	16279	No	Lytic	17	6	0	Low-quality	2.41	AAI-based (medium-confidence)	0
c_000000039217	12704	No	Lytic	5	2	0	Low-quality	2.41	AAI-based (high-confidence)	0
c_000000160742	8397	No	Lytic	13	5	0	Low-quality	2.41	AAI-based (medium-confidence)	0
c_000000091843	6913	No	Lytic	8	2	0	Low-quality	2.39	AAI-based (high-confidence)	0
c_000000028654	7625	No	Lytic	18	1	3	Low-quality	2.38	HMM-based (lower-bound)	0
c_000000126377	8605	No	Lytic	12	2	0	Low-quality	2.35	AAI-based (medium-confidence)	0
c_000000056694	6596	No	Lytic	7	1	0	Low-quality	2.35	HMM-based (lower-bound)	0
c_000000064836	4735	No	Lytic	5	1	2	Low-quality	2.35	HMM-based (lower-bound)	0
c_000000174232	5417	No	Lytic	6	3	0	Low-quality	2.33	HMM-based (lower-bound)	0
c_000000130731	10982	No	Lytic	17	9	2	Low-quality	2.32	HMM-based (lower-bound)	0
c_000000150665	7922	No	Lytic	11	1	0	Low-quality	2.31	HMM-based (lower-bound)	0
c_000000077798	6245	No	Lytic	7	1	0	Low-quality	2.31	AAI-based (high-confidence)	0
c_000000093339	8250	No	Lytic	11	2	1	Low-quality	2.29	AAI-based (medium-confidence)	0
c_000000173772	5475	No	Lytic	7	3	0	Low-quality	2.27	HMM-based (lower-bound)	0
c_000000031692	9457	No	Lytic	12	1	0	Low-quality	2.25	HMM-based (lower-bound)	0
c_000000034679	8239	No	Lytic	13	7	1	Low-quality	2.24	AAI-based (medium-confidence)	0
c_000000086041	5897	No	Lytic	2	1	0	Low-quality	2.22	HMM-based (lower-bound)	0
c_000000080271	13332	No	Lytic	15	4	1	Low-quality	2.21	HMM-based (lower-bound)	0
c_000000059592	5965	No	Lytic	10	2	0	Low-quality	2.2	HMM-based (lower-bound)	0
c_000000001564	8772	No	Lytic	10	3	0	Low-quality	2.19	HMM-based (lower-bound)	0
c_000000127153	7866	No	Lytic	13	3	1	Low-quality	2.19	AAI-based (high-confidence)	0
c_000000170969	7354	No	Lytic	10	2	0	Low-quality	2.19	HMM-based (lower-bound)	0
c_000000058576	8138	No	Lytic	20	2	0	Low-quality	2.17	HMM-based (lower-bound)	0
c_000000113252	7998	No	Lytic	2	2	0	Low-quality	2.17	AAI-based (medium-confidence)	0
c_000000185352	7512	No	Lytic	10	3	0	Low-quality	2.16	AAI-based (medium-confidence)	0
c_000000150098	5007	No	Lytic	14	2	0	Low-quality	2.16	HMM-based (lower-bound)	0
c_000000082467	7332	No	Lytic	15	3	0	Low-quality	2.15	AAI-based (high-confidence)	0
c_000000123974	7502	No	Lytic	9	6	0	Low-quality	2.13	AAI-based (medium-confidence)	0
c_000000107257	7290	No	Lytic	13	1	0	Low-quality	2.12	AAI-based (medium-confidence)	0
c_000000152007	5237	No	Lytic	12	3	0	Low-quality	2.12	HMM-based (lower-bound)	0
c_000000068341	25929	No	Lytic	22	4	0	Low-quality	2.1	HMM-based (lower-bound)	0
c_000000060672	7633	No	Lytic	11	1	0	Low-quality	2.1	AAI-based (medium-confidence)	0
c_000000165128	7536	No	Lytic	6	4	0	Low-quality	2.08	AAI-based (medium-confidence)	0
c_000000047440	7306	No	Lytic	7	1	0	Low-quality	2.08	HMM-based (lower-bound)	0
c_000000174589	6740	No	Lytic	12	1	2	Low-quality	2.08	AAI-based (medium-confidence)	0
c_000000034781	5620	No	Lytic	4	3	0	Low-quality	2.06	AAI-based (medium-confidence)	0
c_000000004537	10638	No	Lytic	13	4	0	Low-quality	2.05	HMM-based (lower-bound)	0
c_000000056171	7078	No	Lytic	3	3	0	Low-quality	2.05	HMM-based (lower-bound)	0
c_000000096119	6942	No	Lytic	6	4	0	Low-quality	2.05	AAI-based (medium-confidence)	0
c_000000112833	5321	No	Lytic	6	1	0	Low-quality	2.02	HMM-based (lower-bound)	0
c_000000001887	5209	No	Lytic	6	2	0	Low-quality	2.01	HMM-based (lower-bound)	0
c_000000119780	6997	No	Lytic	11	2	1	Low-quality	1.99	AAI-based (medium-confidence)	0
c_000000063148	6124	No	Lytic	6	1	0	Low-quality	1.98	HMM-based (lower-bound)	0
c_000000134015	5534	No	Lytic	5	1	0	Low-quality	1.98	HMM-based (lower-bound)	0
c_000000079483	15898	No	Lytic	14	2	2	Low-quality	1.96	HMM-based (lower-bound)	0
c_000000014743	5711	No	Lytic	16	2	0	Low-quality	1.96	HMM-based (lower-bound)	0
c_000000010050	14367	No	Lytic	22	3	1	Low-quality	1.95	HMM-based (lower-bound)	0
c_000000152445	6811	No	Lytic	19	1	0	Low-quality	1.95	HMM-based (lower-bound)	0
c_000000135724	6913	No	Lytic	10	4	0	Low-quality	1.93	HMM-based (lower-bound)	0
c_000000084111	5170	No	Lytic	6	1	0	Low-quality	1.93	AAI-based (medium-confidence)	0
c_000000066935	14066	No	Lytic	21	5	1	Low-quality	1.9	HMM-based (lower-bound)	0
c_000000085780	6824	No	Lytic	14	1	1	Low-quality	1.89	AAI-based (medium-confidence)	0
c_000000119988	6556	No	Lytic	12	2	0	Low-quality	1.85	AAI-based (high-confidence)	0
c_000000036780	6356	No	Lytic	9	2	0	Low-quality	1.84	AAI-based (high-confidence)	0
c_000000173633	6295	No	Lytic	8	5	0	Low-quality	1.84	AAI-based (high-confidence)	0
c_000000174396	5297	No	Lytic	8	1	0	Low-quality	1.84	HMM-based (lower-bound)	0
c_000000167424	6663	No	Lytic	6	2	0	Low-quality	1.83	HMM-based (lower-bound)	0
c_000000134424	6109	No	Lytic	4	4	0	Low-quality	1.81	AAI-based (medium-confidence)	0
c_000000131031	5887	No	Lytic	7	2	0	Low-quality	1.78	HMM-based (lower-bound)	0
c_000000134325	5368	No	Lytic	7	1	0	Low-quality	1.75	HMM-based (lower-bound)	0
c_000000059973	5164	No	Lytic	5	4	0	Low-quality	1.73	HMM-based (lower-bound)	0
c_000000008471	7392	No	Lytic	8	3	1	Low-quality	1.72	HMM-based (lower-bound)	0
c_000000131538	8143	No	Lytic	13	4	0	Low-quality	1.71	HMM-based (lower-bound)	0
c_000000073768	5880	No	Lytic	1	1	0	Low-quality	1.67	AAI-based (medium-confidence)	0
c_000000150808	6780	No	Lytic	11	3	0	Low-quality	1.64	HMM-based (lower-bound)	0
c_000000152923	5831	No	Lytic	11	4	1	Low-quality	1.64	AAI-based (medium-confidence)	0
c_000000134132	5090	No	Lytic	7	3	0	Low-quality	1.62	AAI-based (medium-confidence)	0
c_000000059429	5646	No	Lytic	8	2	0	Low-quality	1.6	AAI-based (high-confidence)	0
c_000000114575	5520	No	Lytic	6	2	0	Low-quality	1.6	AAI-based (medium-confidence)	0
c_000000078051	5489	No	Lytic	5	2	0	Low-quality	1.6	AAI-based (medium-confidence)	0
c_000000137261	6192	No	Lytic	6	5	0	Low-quality	1.59	HMM-based (lower-bound)	0
c_000000093073	5620	No	Lytic	8	2	0	Low-quality	1.56	AAI-based (medium-confidence)	0
c_000000073998	5024	No	Lytic	10	2	0	Low-quality	1.55	AAI-based (medium-confidence)	0
c_000000151389	5466	No	Lytic	6	2	0	Low-quality	1.49	AAI-based (high-confidence)	0
c_000000135939	5268	No	Lytic	9	2	0	Low-quality	1.48	AAI-based (high-confidence)	0
c_000000029838	17497	No	Lytic	32	1	1	Low-quality	1.47	HMM-based (lower-bound)	0
c_000000124321	5216	No	Lytic	4	2	0	Low-quality	1.42	AAI-based (medium-confidence)	0
c_000000143301	7699	No	Lytic	10	2	0	Low-quality	1.39	HMM-based (lower-bound)	0
c_000000154571	5641	No	Lytic	7	1	0	Low-quality	1.38	AAI-based (medium-confidence)	0
c_000000083482	6164	No	Lytic	4	1	0	Low-quality	1.31	HMM-based (lower-bound)	0
c_000000033085	5902	No	Lytic	5	2	0	Low-quality	1.31	HMM-based (lower-bound)	0
c_000000189013	15965	No	Lytic	9	1	0	Low-quality	1.29	HMM-based (lower-bound)	0
c_000000050942	10349	No	Lytic	13	5	1	Low-quality	1.28	HMM-based (lower-bound)	0
c_000000012098	5021	No	Temperate	6	1	0	Low-quality	1.27	HMM-based (lower-bound)	0
c_000000125402	7031	No	Lytic	7	1	0	Low-quality	1.1	HMM-based (lower-bound)	0
c_000000169576	5157	No	Lytic	9	1	0	Low-quality	1.1	HMM-based (lower-bound)	0
c_000000028533	8529	No	Lytic	4	1	0	Low-quality	1.09	AAI-based (high-confidence)	0
c_000000100761	5011	No	Lytic	4	1	0	Low-quality	1.08	HMM-based (lower-bound)	0
c_000000010162	11626	No	Lytic	17	6	0	Low-quality	1.06	HMM-based (lower-bound)	0
c_000000022007	6513	No	Lytic	7	1	0	Low-quality	1.04	HMM-based (lower-bound)	0
c_000000121550	6498	No	Lytic	8	5	0	Low-quality	0.93	HMM-based (lower-bound)	0
c_000000047269	5059	No	Lytic	13	1	0	Low-quality	0.92	HMM-based (lower-bound)	0
c_000000141175	5699	No	Lytic	4	1	0	Low-quality	0.91	HMM-based (lower-bound)	0
c_000000035754	11155	No	Lytic	10	2	1	Low-quality	0.88	HMM-based (lower-bound)	0
c_000000049749	9247	No	Lytic	7	3	0	Low-quality	0.87	AAI-based (medium-confidence)	0
c_000000110738	7373	No	Lytic	14	6	0	Low-quality	0.83	HMM-based (lower-bound)	0
c_000000125758	10238	No	Lytic	12	1	1	Low-quality	0.82	HMM-based (lower-bound)	0
c_000000186293	9666	No	Lytic	15	2	0	Low-quality	0.78	HMM-based (lower-bound)	0
c_000000114679	8511	No	Lytic	9	2	0	Low-quality	0.69	HMM-based (lower-bound)	0
c_000000169157	5488	No	Lytic	7	2	0	Low-quality	0.68	HMM-based (lower-bound)	0
c_000000048204	8164	No	Lytic	6	1	0	Low-quality	0.66	HMM-based (lower-bound)	0
c_000000154732	8270	No	Lytic	8	2	0	Low-quality	0.65	HMM-based (lower-bound)	0
c_000000110391	5093	No	Lytic	7	2	0	Low-quality	0.64	HMM-based (lower-bound)	0
c_000000045912	5056	No	Lytic	5	1	0	Low-quality	0.6	HMM-based (lower-bound)	0
c_000000191396	7321	No	Lytic	9	1	0	Low-quality	0.59	HMM-based (lower-bound)	0
c_000000053453	7317	No	Lytic	11	1	0	Low-quality	0.59	HMM-based (lower-bound)	0
c_000000177554	7138	No	Lytic	11	1	0	Low-quality	0.58	HMM-based (lower-bound)	0
c_000000110242	6180	No	Lytic	6	1	0	Low-quality	0.5	HMM-based (lower-bound)	0
c_000000036812	9481	No	Lytic	12	1	0	Low-quality	0.47	HMM-based (lower-bound)	0
c_000000085508	8113	No	Lytic	13	1	0	Low-quality	0.4	HMM-based (lower-bound)	0
c_000000168282	5344	No	Lytic	5	3	0	Low-quality	0.38	HMM-based (lower-bound)	0
c_000000048350	67148	Yes	Temperate	57	7	3	Low-quality	21.69	AAI-based (medium-confidence)	7.76
c_000000078053	5107	Yes	Temperate	10	1	1	Low-quality	2.71	HMM-based (lower-bound)	5.32
c_000000049915	19683	Yes	Temperate	39	9	4	Low-quality	8.46	AAI-based (high-confidence)	6.51
c_000000041490	5282	Yes	Temperate	6	1	1	Low-quality	14.73	AAI-based (high-confidence)	8.19
c_000000072958	11506	Yes	Temperate	33	5	3	Low-quality	16.74	HMM-based (lower-bound)	12.28
c_000000091603	33378	Yes	Temperate	47	7	5	Low-quality	33.32	HMM-based (lower-bound)	16.97
c_000000027066	17631	Yes	Temperate	40	5	6	Low-quality	7.58	HMM-based (lower-bound)	12.48
c_000000087459	18890	Yes	Temperate	23	8	2	Low-quality	7.14	AAI-based (medium-confidence)	14.78
c_000000183460	5958	Yes	Temperate	10	3	1	Low-quality	2.76	AAI-based (medium-confidence)	14.75
c_000000020618	10818	Yes	Temperate	26	3	2	Low-quality	18.42	AAI-based (high-confidence)	18.84
c_000000062704	9754	Yes	Temperate	11	3	3	Low-quality	13.26	HMM-based (lower-bound)	18.43
c_000000007787	25052	Yes	Temperate	35	13	3	Low-quality	35.87	HMM-based (lower-bound)	23.12
c_000000149237	17392	Yes	Temperate	32	6	5	Low-quality	7.53	AAI-based (medium-confidence)	17.5
c_000000118060	4905	Yes	Temperate	7	1	1	Low-quality	0.39	HMM-based (lower-bound)	16.75
c_000000147857	14505	Yes	Temperate	40	2	3	Low-quality	5.02	HMM-based (lower-bound)	17.7
c_000000112324	4159	Yes	Temperate	7	2	2	Low-quality	13.18	AAI-based (medium-confidence)	19.97
c_000000114926	9716	Yes	Temperate	15	9	2	Low-quality	22.76	AAI-based (medium-confidence)	22.17
c_000000063251	8209	Yes	Temperate	4	1	1	Low-quality	2.59	HMM-based (lower-bound)	18.3
c_000000189383	4697	Yes	Temperate	7	1	1	Low-quality	1.36	HMM-based (lower-bound)	20.13
c_000000181628	4945	Yes	Temperate	6	3	1	Low-quality	11.32	AAI-based (medium-confidence)	23.82
c_000000024618	7033	Yes	Temperate	8	2	1	Low-quality	3.06	AAI-based (medium-confidence)	22.62
c_000000088133	33007	Yes	Temperate	68	15	7	Low-quality	37.65	HMM-based (lower-bound)	29.57
c_000000117571	26612	Yes	Temperate	50	20	7	Low-quality	45.03	AAI-based (medium-confidence)	31.35
c_000000025278	8220	Yes	Temperate	3	1	1	Low-quality	4.27	HMM-based (lower-bound)	23.4
c_000000148749	4936	Yes	Temperate	10	2	2	Low-quality	2.66	AAI-based (medium-confidence)	23.8
c_000000116677	6920	Yes	Temperate	9	2	1	Low-quality	1.99	AAI-based (medium-confidence)	24.71
c_000000045523	8173	Yes	Temperate	9	1	1	Low-quality	14.08	HMM-based (lower-bound)	27.43
c_000000008063	9894	Yes	Temperate	19	4	2	Low-quality	17.33	HMM-based (lower-bound)	29.45
c_000000128309	18593	Yes	Temperate	35	13	3	Low-quality	10.35	AAI-based (medium-confidence)	28.89
c_000000026470	10335	Yes	Temperate	35	6	6	Low-quality	4.27	HMM-based (lower-bound)	29
c_000000148487	5590	Yes	Temperate	10	1	1	Low-quality	7.29	HMM-based (lower-bound)	29.78
c_000000153227	21428	Yes	Temperate	36	14	3	Low-quality	35.81	HMM-based (lower-bound)	35.62
c_000000037806	4711	Yes	Temperate	12	4	2	Low-quality	5.92	HMM-based (lower-bound)	30.15
c_000000108448	10032	Yes	Temperate	18	5	4	Low-quality	29.25	AAI-based (medium-confidence)	34.96
c_000000039098	14919	Yes	Temperate	24	8	3	Low-quality	27.17	AAI-based (medium-confidence)	35.21
c_000000094714	3945	Yes	Temperate	6	3	1	Low-quality	1.89	AAI-based (medium-confidence)	30.62
c_000000042801	12065	Yes	Temperate	20	6	3	Low-quality	24.58	AAI-based (medium-confidence)	35.6
c_000000076667	3594	Yes	Temperate	14	2	3	Low-quality	1.88	HMM-based (lower-bound)	31.19
c_000000133074	12588	Yes	Temperate	31	6	3	Low-quality	3.63	AAI-based (medium-confidence)	31.8
c_000000136379	14522	Yes	Temperate	29	10	8	Low-quality	25.32	AAI-based (medium-confidence)	38.08
c_000000109116	9500	Yes	Temperate	17	3	3	Low-quality	5.92	HMM-based (lower-bound)	34.7
c_000000066962	6775	Yes	Temperate	9	1	2	Low-quality	2.19	HMM-based (lower-bound)	34.68
c_000000050218	4413	Yes	Temperate	10	3	1	Low-quality	7.53	AAI-based (high-confidence)	37.33
c_000000142826	3722	Yes	Temperate	6	3	1	Low-quality	2.62	HMM-based (lower-bound)	37.68
c_000000087444	3955	Yes	Temperate	10	2	1	Low-quality	1.1	AAI-based (medium-confidence)	37.38
c_000000077207	4724	Yes	Temperate	9	1	2	Low-quality	2.74	AAI-based (medium-confidence)	37.83
c_000000125807	12995	Yes	Temperate	15	3	2	Low-quality	1.14	AAI-based (medium-confidence)	37.68
c_000000021781	4122	Yes	Temperate	7	4	2	Low-quality	9.7	AAI-based (medium-confidence)	40.66
c_000000066736	5093	Yes	Temperate	10	1	2	Low-quality	1.06	HMM-based (lower-bound)	39.57
c_000000111983	3281	Yes	Temperate	8	1	2	Low-quality	1.62	AAI-based (medium-confidence)	40.01
c_000000010875	3317	Yes	Temperate	7	3	1	Low-quality	0.95	AAI-based (medium-confidence)	40.45
c_000000185921	4347	Yes	Temperate	8	2	1	Low-quality	1.57	HMM-based (lower-bound)	41.12
c_000000093051	13451	Yes	Temperate	23	4	6	Low-quality	27.04	HMM-based (lower-bound)	46.51
c_000000089707	4033	Yes	Temperate	13	3	2	Low-quality	1.8	HMM-based (lower-bound)	42.25
c_000000130410	3008	Yes	Temperate	8	1	1	Low-quality	0.94	HMM-based (lower-bound)	42.57
c_000000139831	2869	Yes	Temperate	6	1	1	Low-quality	0.53	HMM-based (lower-bound)	43.12
c_000000117431	3560	Yes	Temperate	6	1	2	Low-quality	3.83	AAI-based (medium-confidence)	44.56
c_000000087280	4768	Yes	Temperate	8	1	1	Low-quality	2.92	HMM-based (lower-bound)	44.92
c_000000025759	4544	Yes	Temperate	4	1	2	Low-quality	2.49	HMM-based (lower-bound)	44.87
c_000000083821	2688	Yes	Temperate	3	1	2	Low-quality	3.6	AAI-based (medium-confidence)	45.1
c_000000068605	3628	Yes	Temperate	8	2	1	Low-quality	0.29	HMM-based (lower-bound)	44.5
c_000000083619	10894	Yes	Temperate	15	2	3	Low-quality	6.12	HMM-based (lower-bound)	47.58
c_000000040548	3729	Yes	Temperate	8	2	1	Low-quality	1.03	AAI-based (medium-confidence)	47.37
c_000000010031	20245	Yes	Temperate	45	9	17	Low-quality	37.99	HMM-based (lower-bound)	54.91
c_000000074869	9809	Yes	Temperate	29	11	8	Low-quality	22.88	AAI-based (medium-confidence)	54.09
c_000000014931	9573	Yes	Temperate	23	8	4	Low-quality	5.35	AAI-based (medium-confidence)	51.49
c_000000008652	6711	Yes	Temperate	17	2	4	Low-quality	5.11	HMM-based (lower-bound)	51.51
c_000000005472	15578	Yes	Temperate	30	8	4	Low-quality	17.31	AAI-based (medium-confidence)	54.11
c_000000007799	15068	Yes	Temperate	34	9	16	Low-quality	25.84	HMM-based (lower-bound)	55.9
c_000000188893	3482	Yes	Temperate	8	2	1	Low-quality	0.29	HMM-based (lower-bound)	50.95
c_000000157653	11163	Yes	Temperate	36	10	13	Low-quality	25.76	AAI-based (medium-confidence)	56.26
c_000000000223	3002	Yes	Temperate	7	1	1	Low-quality	0.45	HMM-based (lower-bound)	51.97
c_000000139365	2580	Yes	Temperate	7	1	1	Low-quality	0.9	HMM-based (lower-bound)	52.51
c_000000155882	2372	Yes	Temperate	4	1	1	Low-quality	0.85	HMM-based (lower-bound)	55.98
c_000000156544	2271	Yes	Temperate	8	1	1	Low-quality	0.73	AAI-based (medium-confidence)	57.08
c_000000042285	15234	Yes	Temperate	50	15	19	Low-quality	28.38	HMM-based (lower-bound)	64.92
c_000000064389	13114	Yes	Temperate	36	3	6	Low-quality	3.76	AAI-based (medium-confidence)	60.07
c_000000162489	2118	Yes	Temperate	4	1	1	Low-quality	3.31	HMM-based (lower-bound)	60.82
c_000000066364	2498	Yes	Temperate	8	1	3	Low-quality	4.43	HMM-based (lower-bound)	64.99
c_000000185736	2597	Yes	Temperate	9	1	2	Low-quality	2.14	AAI-based (medium-confidence)	71.63
c_000000123283	1957	Yes	Temperate	7	1	2	Low-quality	0.72	AAI-based (high-confidence)	74.11
c_000000166693	1190	Yes	Temperate	6	1	2	Low-quality	0.91	HMM-based (lower-bound)	78.79
c_000000068334	1073	Yes	Temperate	2	1	1	Low-quality	0.61	HMM-based (lower-bound)	81.68
c_000000048228	1622	Yes	Temperate	9	1	3	Low-quality	1.47	HMM-based (lower-bound)	84.72
c_000000092189	2471	Yes	Temperate	14	2	6	Low-quality	5.1	HMM-based (lower-bound)	85.71
c_000000033729	329	Yes	Temperate	6	1	3	Low-quality	0.23	HMM-based (lower-bound)	94.01
c_000000024879	12526	No	Lytic	14	1	4	Not-determined	NA	NA	0
c_000000025323	10811	No	Lytic	15	1	0	Not-determined	NA	NA	0
c_000000127549	10232	No	Lytic	13	1	1	Not-determined	NA	NA	0
c_000000059732	10108	No	Lytic	9	1	0	Not-determined	NA	NA	0
c_000000002413	8990	No	Lytic	10	1	0	Not-determined	NA	NA	0
c_000000123633	7718	No	Lytic	11	1	0	Not-determined	NA	NA	0
c_000000090991	7473	No	Lytic	8	1	0	Not-determined	NA	NA	0
c_000000123028	6574	No	Lytic	10	1	0	Not-determined	NA	NA	0
c_000000067368	5701	No	Lytic	2	1	0	Not-determined	NA	NA	0
c_000000011138	5129	No	Lytic	3	1	0	Not-determined	NA	NA	0
c_000000138241	5060	No	Lytic	5	1	0	Not-determined	NA	NA	0

## Sheet: Table S5
Supplementary Table S5. Predicted host taxonomy for all vOTUs
vOTU_id	Host_taxonomy_GTDB
c_000000000223	d__Bacteria;p__;c__;o__;f__;g__;s__
c_000000001034	d__Bacteria;p__Verrucomicrobiota;c__Verrucomicrobiae;o__Opitutales;f__JABJCN01;g__JABJCN01;s__
c_000000001034	d__Bacteria;p__Marinisomatota;c__Marinisomatia;o__Marinisomatales;f__JABMOV01;g__JABMOV01;s__
c_000000001258	d__Bacteria;p__Proteobacteria;c__Magnetococcia;o__Magnetococcales;f__Magnetaquicoccaceae;g__;s__
c_000000001258	d__Bacteria;p__Planctomycetota;c__Planctomycetia;o__Planctomycetales;f__Planctomycetaceae;g__;s__
c_000000001258	d__Bacteria;p__Myxococcota_A;c__UBA796;o__UBA796;f__CAJQPC01;g__;s__
c_000000001564	Unassigned_host
c_000000001653	d__Bacteria;p__SAR324;c__SAR324;o__SAR324;f__NAC60-12;g__JCVI-SCAAA005;s__
c_000000001840	d__Bacteria;p__Verrucomicrobiota;c__Verrucomicrobiae;o__;f__;g__;s__
c_000000001877	d__Bacteria;p__Bacteroidota;c__Bacteroidia;o__Flavobacteriales;f__UBA743-;g__;s__
c_000000001912	d__Bacteria;p__Actinobacteriota;c__Acidimicrobiia;o__Acidimicrobiales;f__MedAcidi-G1;g__UBA3125;s__
c_000000002205	d__Bacteria;p__Myxococcota_A;c__UBA796;o__UBA9615;f__;g__;s__
c_000000002413	d__Bacteria;p__Proteobacteria;c__Magnetococcia;o__Magnetococcales;f__Magnetaquicoccaceae;g__;s__
c_000000002678	d__Bacteria;p__;c__;o__;f__;g__;s__
c_000000002811	d__Bacteria;p__;c__;o__;f__;g__;s__
c_000000002885	d__Bacteria;p__Proteobacteria;c__Gammaproteobacteria;o__GCF-002020875;f__GCF-002020875;g__;s__
c_000000003028	d__Bacteria;p__Marinisomatota;c__Marinisomatia;o__Marinisomatales;f__JABMOV01;g__JABMOV01;s__
c_000000003028	d__Bacteria;p__Campylobacterota;c__Campylobacteria;o__Campylobacterales;f__Arcobacteraceae;g__;s__
c_000000003028	d__Bacteria;p__Bacteroidota;c__Bacteroidia;o__Flavobacteriales;f__UBA743-;g__;s__
c_000000003881	d__Bacteria;p__Verrucomicrobiota;c__Verrucomicrobiae;o__Opitutales;f__JABJCN01;g__JABJCN01;s__
c_000000003979	d__Archaea;p__Nanoarchaeota;c__Nanoarchaeia;o__Woesearchaeales;f__GW2011-AR9;g__JABHXC01;s__
c_000000004704	d__Bacteria;p__SAR324;c__SAR324;o__SAR324;f__NAC60-12;g__JCVI-SCAAA005;s__
c_000000004704	d__Bacteria;p__Actinobacteriota;c__Actinomycetia;o__Mycobacteriales;f__Mycobacteriaceae;g__Mycobacterium;s__
c_000000004807	d__Bacteria;p__Proteobacteria;c__Alphaproteobacteria;o__Rhodobacterales;f__Rhodobacteraceae;g__;s__
c_000000005391	d__Bacteria;p__Nitrospinota;c__Nitrospinia;o__Nitrospinales;f__Nitrospinaceae;g__LS-NOB;s__
c_000000005472	d__Bacteria;p__Proteobacteria;c__;o__;f__;g__;s__
c_000000005517	d__Bacteria;p__Proteobacteria;c__Alphaproteobacteria;o__Rhodobacterales;f__Rhodobacteraceae;g__;s__
c_000000005847	d__Bacteria;p__Myxococcota_A;c__UBA796;o__UBA796;f__CAJQPC01;g__;s__
c_000000006740	d__Bacteria;p__Proteobacteria;c__Gammaproteobacteria;o__PS1;f__Thioglobaceae;g__Thioglobus;s__Thioglobus autotrophicus
c_000000007137	d__Archaea;p__Thermoplasmatota;c__Poseidoniia;o__Poseidoniales;f__Thalassarchaeaceae;g__MGIIb-Q1;s__
c_000000007787	d__Archaea;p__Thermoplasmatota;c__Poseidoniia;o__Poseidoniales;f__Thalassarchaeaceae;g__;s__
c_000000007787	d__Bacteria;p__Myxococcota;c__UBA9042;o__UBA9042;f__UBA9042;g__;s__
c_000000007787	d__Bacteria;p__Actinobacteriota;c__Actinomycetia;o__Nanopelagicales;f__UBA10799;g__;s__
c_000000007787	d__Bacteria;p__Actinobacteriota;c__Actinomycetia;o__Mycobacteriales;f__Mycobacteriaceae;g__Mycobacterium;s__
c_000000007799	d__Bacteria;p__Proteobacteria;c__Alphaproteobacteria;o__Rhodospirillales;f__2-02-FULL-58-16_A;g__;s__
c_000000007799	d__Bacteria;p__Patescibacteria;c__ABY1;o__Magasanikbacterales;f__UBA922;g__;s__
c_000000007799	d__Bacteria;p__Myxococcota;c__UBA9042;o__PHBI01;f__;g__;s__
c_000000007883	d__Bacteria;p__Myxococcota;c__UBA9042;o__GCA-2863065;f__GCA-2863065;g__;s__
c_000000008063	d__Bacteria;p__Proteobacteria;c__Alphaproteobacteria;o__Rhodospirillales;f__;g__;s__
c_000000008063	d__Bacteria;p__Myxococcota_A;c__UBA796;o__UBA9615;f__;g__;s__
c_000000008063	d__Bacteria;p__Myxococcota_A;c__UBA796;o__UBA796;f__;g__;s__
c_000000008063	d__Bacteria;p__Myxococcota_A;c__UBA796;o__;f__;g__;s__
c_000000008063	d__Bacteria;p__Actinobacteriota;c__Actinomycetia;o__Mycobacteriales;f__Mycobacteriaceae;g__Mycobacterium;s__
c_000000008185	d__Bacteria;p__Proteobacteria;c__Gammaproteobacteria;o__PS1;f__Thioglobaceae;g__Thioglobus;s__Thioglobus autotrophicus
c_000000008471	d__Bacteria;p__Marinisomatota;c__Marinisomatia;o__Marinisomatales;f__JABMOV01;g__JABMOV01;s__
c_000000008471	d__Bacteria;p__Actinobacteriota;c__Actinomycetia;o__Mycobacteriales;f__Mycobacteriaceae;g__Mycobacterium;s__
c_000000008652	d__Bacteria;p__Chlamydiota;c__Chlamydiia*;o__;f__;g__;s__
c_000000008792	d__Bacteria;p__SAR324;c__SAR324;o__SAR324;f__NAC60-12;g__;s__
c_000000008841	d__Bacteria;p__Proteobacteria;c__Gammaproteobacteria;o__Burkholderiales;f__;g__;s__
c_000000008841	d__Archaea;p__Nanoarchaeota;c__Nanoarchaeia;o__Woesearchaeales;f__GW2011-AR9;g__JABHXC01;s__
c_000000009118	d__Archaea;p__Thermoplasmatota;c__Poseidoniia;o__Poseidoniales;f__Thalassarchaeaceae;g__MGIIb-Q1;s__
c_000000009118	d__Bacteria;p__Nitrospinota;c__Nitrospinia;o__Nitrospinales;f__;g__;s__
c_000000009118	d__Bacteria;p__Myxococcota_A;c__UBA796;o__UBA9615;f__;g__;s__
c_000000009153	d__Bacteria;p__Proteobacteria;c__Magnetococcia;o__Magnetococcales;f__Magnetaquicoccaceae;g__;s__
c_000000009153	d__Bacteria;p__Patescibacteria;c__ABY1;o__Magasanikbacterales;f__UBA922;g__;s__
c_000000009866	d__Bacteria;p__Nitrospirota;c__Thermodesulfovibrionia;o__Thermodesulfovibrionales;f__JdFR-85;g__;s__
c_000000010031	d__Bacteria;p__Nitrospinota;c__Nitrospinia;o__Nitrospinales;f__;g__;s__
c_000000010050	d__Bacteria;p__Patescibacteria;c__JAEDAM01;o__BD1-5;f__UBA6164;g__UBA6164;s__UBA6164 sp002422305*
c_000000010122	d__Bacteria;p__Myxococcota_A;c__UBA796;o__UBA796;f__CAJQPC01;g__;s__
c_000000010122	d__Bacteria;p__Chloroflexota;c__Anaerolineae;o__Anaerolineales;f__UBA11858;g__NIOZ-UU35;s__
c_000000010162	d__Bacteria;p__Delongbacteria;c__UBA4055;o__CAIWAD01;f__CAIWAD01;g__;s__
c_000000010162	d__Bacteria;p__Bacteroidota;c__Bacteroidia;o__Flavobacteriales;f__UBA743-;g__;s__
c_000000010252	d__Bacteria;p__Chloroflexota;c__Anaerolineae;o__Anaerolineales;f__UBA11858;g__NIOZ-UU35;s__
c_000000010482	d__Bacteria;p__Verrucomicrobiota;c__Verrucomicrobiae;o__Pedosphaerales;f__UBA1096;g__;s__
c_000000010482	d__Bacteria;p__Proteobacteria;c__Alphaproteobacteria;o__Rhodospirillales;f__;g__;s__
c_000000010482	d__Bacteria;p__Myxococcota_A;c__UBA796;o__UBA9615;f__;g__;s__
c_000000010482	d__Bacteria;p__Myxococcota;c__UBA9042;o__GCA-2863065;f__GCA-2863065;g__;s__
c_000000010656	d__Bacteria;p__Patescibacteria;c__ABY1;o__Magasanikbacterales;f__UBA922;g__;s__
c_000000010875	d__Bacteria;p__;c__;o__;f__;g__;s__
c_000000011138	d__Bacteria;p__Nitrospinota;c__Nitrospinia;o__Nitrospinales;f__;g__;s__
c_000000011437	d__Bacteria;p__Nitrospinota;c__Nitrospinia;o__Nitrospinales;f__;g__;s__
c_000000011437	d__Bacteria;p__Actinobacteriota;c__Actinomycetia;o__Mycobacteriales;f__Mycobacteriaceae;g__Mycobacterium;s__
c_000000011546	d__Bacteria;p__Planctomycetota;c__Planctomycetia;o__Planctomycetales;f__Planctomycetaceae;g__;s__
c_000000011964	d__Bacteria;p__Planctomycetota;c__Planctomycetia;o__Planctomycetales;f__Planctomycetaceae;g__;s__
c_000000011964	d__Bacteria;p__Myxococcota_A;c__UBA796;o__UBA796;f__CAJQPC01;g__;s__
c_000000012000	d__Bacteria;p__Proteobacteria;c__Gammaproteobacteria;o__PS1;f__Thioglobaceae;g__Thioglobus;s__Thioglobus autotrophicus
c_000000012108	d__Bacteria;p__Proteobacteria;c__Gammaproteobacteria;o__PS1;f__Thioglobaceae;g__Thioglobus;s__Thioglobus autotrophicus
c_000000012678	d__Bacteria;p__Proteobacteria;c__Magnetococcia;o__Magnetococcales;f__Magnetaquicoccaceae;g__;s__
c_000000012678	d__Bacteria;p__Nitrospirota;c__Thermodesulfovibrionia;o__Thermodesulfovibrionales;f__JdFR-85;g__;s__
c_000000013232	d__Bacteria;p__Campylobacterota;c__Campylobacteria;o__Campylobacterales;f__Arcobacteraceae;g__;s__
c_000000013503	d__Bacteria;p__Patescibacteria;c__ABY1;o__Magasanikbacterales;f__UBA922;g__;s__
c_000000013503	d__Bacteria;p__Myxococcota_A;c__UBA796;o__UBA796;f__;g__;s__
c_000000013503	d__Bacteria;p__Myxococcota_A;c__UBA796;o__UBA9615;f__;g__;s__
c_000000013503	d__Bacteria;p__Myxococcota_A;c__UBA796;o__UBA796;f__CAJQPC01;g__;s__
c_000000014154	d__Bacteria;p__Verrucomicrobiota;c__Verrucomicrobiae;o__Pedosphaerales;f__GCA-2715965;g__GCA-2715965;s__
c_000000014931	d__Bacteria;p__SAR324;c__SAR324;o__SAR324;f__NAC60-12;g__;s__
c_000000014931	d__Bacteria;p__Myxococcota;c__UBA9042;o__PHBI01;f__;g__;s__
c_000000015062	d__Bacteria;p__Myxococcota_A;c__UBA796;o__;f__;g__;s__
c_000000015062	d__Bacteria;p__Actinobacteriota;c__Actinomycetia;o__Mycobacteriales;f__Mycobacteriaceae;g__Mycobacterium;s__
c_000000015917	d__Bacteria;p__Patescibacteria;c__JAEDAM01;o__BD1-5;f__UBA6164;g__UBA6164;s__UBA6164 sp002422305*
c_000000015917	d__Bacteria;p__Nitrospinota;c__Nitrospinia;o__Nitrospinales;f__;g__;s__
c_000000017362	d__Bacteria;p__Marinisomatota;c__Marinisomatia;o__Marinisomatales;f__JABMOV01;g__JABMOV01;s__
c_000000017672	d__Bacteria;p__Myxococcota;c__UBA9042;o__PHBI01;f__;g__;s__
c_000000017850	d__Bacteria;p__Nitrospinota;c__Nitrospinia;o__Nitrospinales;f__;g__;s__
c_000000017850	d__Bacteria;p__Marinisomatota;c__Marinisomatia;o__SCGC-AAA003-L08;f__D37C17;g__JABHHG01;s__
c_000000017850	d__Bacteria;p__Chloroflexota;c__Anaerolineae;o__Anaerolineales;f__UBA11858;g__NIOZ-UU35;s__
c_000000018001	d__Bacteria;p__Proteobacteria;c__Magnetococcia;o__Magnetococcales;f__Magnetaquicoccaceae;g__;s__
c_000000018400	d__Bacteria;p__Proteobacteria;c__Magnetococcia;o__Magnetococcales;f__Magnetaquicoccaceae;g__;s__
c_000000018481	d__Bacteria;p__Marinisomatota;c__Marinisomatia;o__Marinisomatales;f__TCS55;g__TCS55;s__
c_000000018481	d__Bacteria;p__Chloroflexota;c__Anaerolineae;o__Anaerolineales;f__UBA11858;g__NIOZ-UU35;s__
c_000000018481	d__Bacteria;p__Campylobacterota;c__Campylobacteria;o__Campylobacterales;f__Arcobacteraceae;g__CAIJNA01;s__
c_000000018512	d__Bacteria;p__Proteobacteria;c__Gammaproteobacteria;o__PS1;f__Thioglobaceae;g__Thioglobus;s__Thioglobus autotrophicus
c_000000018879	d__Bacteria;p__Patescibacteria;c__JAEDAM01;o__BD1-5;f__UBA6164;g__UBA6164;s__UBA6164 sp002422305*
c_000000018879	d__Bacteria;p__Myxococcota;c__UBA9042;o__UBA9042;f__UBA9042;g__;s__
c_000000019048	d__Bacteria;p__Nitrospinota;c__Nitrospinia;o__Nitrospinales;f__;g__;s__
c_000000019197	d__Bacteria;p__Proteobacteria;c__Gammaproteobacteria;o__;f__;g__;s__
c_000000019197	d__Bacteria;p__Proteobacteria;c__Gammaproteobacteria;o__Thiotrichales;f__Thiotrichaceae;g__Leucothrix;s__
c_000000019197	d__Bacteria;p__Myxococcota_A;c__UBA796;o__UBA9615;f__;g__;s__
c_000000019197	d__Bacteria;p__Myxococcota;c__UBA9042;o__UBA9042;f__UBA9042;g__;s__
c_000000019236	d__Bacteria;p__Nitrospinota;c__Nitrospinia;o__Nitrospinales;f__;g__;s__
c_000000019653	d__Bacteria;p__Actinobacteriota;c__Actinomycetia;o__Mycobacteriales;f__Mycobacteriaceae;g__Mycobacterium;s__
c_000000019995	d__Bacteria;p__;c__;o__;f__;g__;s__
c_000000020514	d__Bacteria;p__;c__;o__;f__;g__;s__
c_000000020618	d__Bacteria;p__Verrucomicrobiota;c__Verrucomicrobiae;o__;f__;g__;s__
c_000000020618	d__Bacteria;p__Proteobacteria;c__Magnetococcia;o__Magnetococcales;f__Magnetaquicoccaceae;g__;s__
c_000000020766	d__Bacteria;p__Verrucomicrobiota;c__Verrucomicrobiae;o__Pedosphaerales;f__GCA-2715965;g__GCA-2715965;s__
c_000000020879	Unassigned_host
c_000000020959	d__Bacteria;p__Marinisomatota;c__Marinisomatia;o__Marinisomatales;f__TCS55;g__TCS55;s__
c_000000021165	d__Bacteria;p__Marinisomatota;c__Marinisomatia;o__SCGC-AAA003-L08;f__D37C17;g__JABHHG01;s__
c_000000021165	d__Bacteria;p__Actinobacteriota;c__Acidimicrobiia;o__Acidimicrobiales;f__Ilumatobacteraceae;g__Casp-actino5;s__
c_000000021198	d__Bacteria;p__Proteobacteria;c__Gammaproteobacteria;o__GCF-002020875;f__GCF-002020875;g__;s__
c_000000021382	d__Bacteria;p__;c__;o__;f__;g__;s__
c_000000021391	d__Bacteria;p__Actinobacteriota;c__Acidimicrobiia;o__Acidimicrobiales;f__Ilumatobacteraceae;g__Casp-actino5;s__
c_000000021479	d__Bacteria;p__Actinobacteriota;c__Acidimicrobiia;o__Acidimicrobiales;f__MedAcidi-G1;g__UBA3125;s__
c_000000021538	d__Bacteria;p__;c__;o__;f__;g__;s__
c_000000021638	d__Bacteria;p__Proteobacteria;c__Gammaproteobacteria;o__Thiotrichales;f__Thiotrichaceae;g__Leucothrix;s__
c_000000021638	d__Bacteria;p__Patescibacteria;c__JAEDAM01;o__BD1-5;f__UBA6164;g__UBA6164;s__
c_000000021638	d__Bacteria;p__Marinisomatota;c__Marinisomatia;o__Marinisomatales;f__JABMOV01;g__JABMOV01;s__
c_000000021781	d__Bacteria;p__Proteobacteria;c__Alphaproteobacteria;o__Rhodobacterales;f__Rhodobacteraceae;g__Marivivens;s__
c_000000022117	d__Bacteria;p__Myxococcota_A;c__UBA796;o__UBA9615;f__;g__;s__
c_000000022249	d__Archaea;p__Nanoarchaeota;c__Nanoarchaeia;o__Woesearchaeales;f__GW2011-AR9;g__JABHXC01;s__
c_000000022249	d__Bacteria;p__Campylobacterota;c__Campylobacteria;o__Campylobacterales;f__Arcobacteraceae;g__;s__
c_000000022428	Unassigned_host
c_000000022567	d__Bacteria;p__Myxococcota_A;c__UBA796;o__UBA796;f__;g__;s__
c_000000022808	d__Bacteria;p__Verrucomicrobiota;c__Verrucomicrobiae;o__Opitutales;f__JABJCN01;g__JABJCN01;s__
c_000000022808	d__Bacteria;p__Patescibacteria;c__JAEDAM01;o__BD1-5;f__UBA6164;g__UBA6164;s__UBA6164 sp002422305*
c_000000022870	d__Bacteria;p__Myxococcota_A;c__UBA796;o__UBA796;f__;g__;s__
c_000000022870	d__Bacteria;p__Actinobacteriota;c__Acidimicrobiia;o__Acidimicrobiales;f__Ilumatobacteraceae;g__Casp-actino5;s__
c_000000023109	d__Bacteria;p__Myxococcota_A;c__UBA796;o__UBA9615;f__;g__;s__
c_000000023109	d__Bacteria;p__Myxococcota;c__UBA9042;o__GCA-2863065;f__GCA-2863065;g__;s__
c_000000023109	d__Bacteria;p__Chloroflexota;c__Anaerolineae;o__Anaerolineales;f__UBA11858;g__NIOZ-UU35;s__
c_000000023262	d__Bacteria;p__Marinisomatota;c__Marinisomatia;o__SCGC-AAA003-L08;f__D37C17;g__JABHHG01;s__
c_000000023403	d__Bacteria;p__Verrucomicrobiota;c__Verrucomicrobiae;o__Pedosphaerales;f__AAA164-E04;g__AAA164-E04;s__
c_000000023403	d__Bacteria;p__Campylobacterota;c__Campylobacteria;o__Campylobacterales;f__Arcobacteraceae;g__CAIJNA01;s__
c_000000023709	d__Archaea;p__Thermoplasmatota;c__Poseidoniia;o__Poseidoniales;f__Thalassarchaeaceae;g__MGIIb-Q1;s__
c_000000023709	d__Bacteria;p__Proteobacteria;c__Gammaproteobacteria;o__Thiotrichales;f__Thiotrichaceae;g__Leucothrix;s__
c_000000023709	d__Bacteria;p__Marinisomatota;c__Marinisomatia;o__Marinisomatales;f__TCS55;g__TCS55;s__
c_000000024429	d__Bacteria;p__Actinobacteriota;c__Acidimicrobiia;o__Acidimicrobiales;f__Ilumatobacteraceae;g__Casp-actino5;s__
c_000000024611	d__Bacteria;p__Proteobacteria;c__Magnetococcia;o__Magnetococcales;f__Magnetaquicoccaceae;g__;s__
c_000000024618	d__Bacteria;p__Proteobacteria;c__Alphaproteobacteria;o__Rhodospirillales;f__;g__;s__
c_000000024744	d__Archaea;p__Thermoplasmatota;c__Poseidoniia;o__Poseidoniales;f__Thalassarchaeaceae;g__MGIIb-Q1;s__
c_000000024744	d__Bacteria;p__Proteobacteria;c__Gammaproteobacteria;o__GCA-2729495;f__GCA-2729495;g__GCA-2729495;s__
c_000000024744	d__Bacteria;p__Proteobacteria;c__Magnetococcia;o__Magnetococcales;f__Magnetaquicoccaceae;g__;s__
c_000000024744	d__Bacteria;p__Proteobacteria;c__Alphaproteobacteria;o__Rhodospirillales;f__;g__;s__
c_000000024744	d__Bacteria;p__Planctomycetota;c__Phycisphaerae;o__Phycisphaerales;f__SM1A02;g__GCA-002862325;s__
c_000000024744	d__Bacteria;p__Myxococcota_A;c__UBA796;o__UBA796;f__;g__;s__
c_000000024744	d__Bacteria;p__Myxococcota_A;c__UBA796;o__UBA9615;f__;g__;s__
c_000000024744	d__Bacteria;p__Myxococcota_A;c__UBA796;o__UBA796;f__CAJQPC01;g__;s__
c_000000024744	d__Bacteria;p__Myxococcota;c__UBA9042;o__UBA9042;f__UBA9042;g__;s__
c_000000024744	d__Bacteria;p__Myxococcota;c__UBA9042;o__GCA-2863065;f__GCA-2863065;g__;s__
c_000000024744	d__Bacteria;p__Myxococcota;c__UBA9042;o__PHBI01;f__;g__;s__
c_000000024744	d__Bacteria;p__Actinobacteriota;c__Actinomycetia;o__Mycobacteriales;f__Mycobacteriaceae;g__Mycobacterium;s__
c_000000024879	d__Bacteria;p__Proteobacteria;c__Alphaproteobacteria;o__SMXP01;f__SMXP01;g__;s__
c_000000025116	d__Bacteria;p__Proteobacteria;c__Gammaproteobacteria;o__GCA-2729495;f__GCA-2729495;g__GCA-2729495;s__
c_000000025116	d__Bacteria;p__Proteobacteria;c__Magnetococcia;o__Magnetococcales;f__Magnetaquicoccaceae;g__;s__
c_000000025135	d__Bacteria;p__Proteobacteria;c__Magnetococcia;o__Magnetococcales;f__Magnetaquicoccaceae;g__;s__
c_000000025186	d__Bacteria;p__Verrucomicrobiota;c__Verrucomicrobiae;o__Opitutales;f__JABJCN01;g__JABJCN01;s__
c_000000025186	d__Bacteria;p__Proteobacteria;c__Gammaproteobacteria;o__GCF-002020875;f__GCF-002020875;g__;s__
c_000000025186	d__Bacteria;p__Marinisomatota;c__Marinisomatia;o__Marinisomatales;f__JABMOV01;g__JABMOV01;s__
c_000000025278	d__Bacteria;p__Myxococcota;c__UBA9042;o__UBA9042;f__UBA9042;g__;s__
c_000000025278	d__Bacteria;p__Actinobacteriota;c__Acidimicrobiia;o__Acidimicrobiales;f__Ilumatobacteraceae;g__Casp-actino5;s__
c_000000025759	d__Bacteria;p__Patescibacteria;c__JAEDAM01;o__BD1-5;f__UBA6164;g__JAAXWG01;s__
c_000000025783	d__Bacteria;p__Verrucomicrobiota;c__Verrucomicrobiae;o__Opitutales;f__JABJCN01;g__JABJCN01;s__
c_000000025803	d__Bacteria;p__SAR324;c__SAR324;o__SAR324;f__NAC60-12;g__JCVI-SCAAA005;s__
c_000000025803	d__Bacteria;p__Actinobacteriota;c__Acidimicrobiia;o__Acidimicrobiales;f__MedAcidi-G1;g__UBA3125;s__
c_000000025803	d__Bacteria;p__Actinobacteriota;c__Acidimicrobiia;o__Acidimicrobiales;f__UBA11606;g__;s__
c_000000025937	d__Bacteria;p__Verrucomicrobiota;c__Verrucomicrobiae;o__;f__;g__;s__
c_000000025937	d__Bacteria;p__Myxococcota_A;c__UBA796;o__UBA796;f__;g__;s__
c_000000025937	d__Bacteria;p__Myxococcota_A;c__UBA796;o__UBA796;f__CAJQPC01;g__;s__
c_000000025937	d__Bacteria;p__Actinobacteriota;c__Acidimicrobiia;o__Acidimicrobiales;f__MedAcidi-G1;g__UBA3125;s__
c_000000026054	d__Bacteria;p__Bacteroidota;c__Bacteroidia;o__Flavobacteriales;f__UBA743-;g__;s__
c_000000026417	Unassigned_host
c_000000026470	d__Bacteria;p__;c__;o__;f__;g__;s__
c_000000027016	d__Bacteria;p__Proteobacteria;c__Gammaproteobacteria;o__PS1;f__Thioglobaceae;g__Thioglobus;s__Thioglobus autotrophicus
c_000000027066	d__Bacteria;p__;c__;o__;f__;g__;s__
c_000000027191	d__Bacteria;p__Myxococcota_A;c__UBA796;o__UBA796;f__CAJQPC01;g__;s__
c_000000028428	d__Bacteria;p__Actinobacteriota;c__Acidimicrobiia;o__Acidimicrobiales;f__Ilumatobacteraceae;g__Casp-actino5;s__
c_000000028654	d__Archaea;p__Nanoarchaeota;c__Nanoarchaeia;o__UBA10117;f__ARS21;g__;s__
c_000000028908	d__Bacteria;p__Proteobacteria;c__Gammaproteobacteria;o__PS1;f__Thioglobaceae;g__Thioglobus;s__Thioglobus autotrophicus
c_000000029663	d__Bacteria;p__Planctomycetota;c__Phycisphaerae;o__Phycisphaerales;f__SM1A02;g__GCA-002862325;s__
c_000000029692	d__Bacteria;p__Campylobacterota;c__Campylobacteria;o__Campylobacterales;f__Arcobacteraceae;g__CAIJNA01;s__
c_000000030943	d__Bacteria;p__Marinisomatota;c__Marinisomatia;o__Marinisomatales;f__TCS55;g__TCS55;s__
c_000000031011	d__Bacteria;p__Nitrospinota;c__Nitrospinia;o__Nitrospinales;f__Nitrospinaceae;g__LS-NOB;s__
c_000000031125	d__Bacteria;p__Chloroflexota;c__Anaerolineae;o__Anaerolineales;f__UBA11858;g__NIOZ-UU35;s__
c_000000031692	d__Bacteria;p__Proteobacteria;c__Magnetococcia;o__Magnetococcales;f__Magnetaquicoccaceae;g__;s__
c_000000031692	d__Bacteria;p__Planctomycetota;c__Phycisphaerae;o__Phycisphaerales;f__SM1A02;g__GCA-002862325;s__
c_000000031779	d__Bacteria;p__;c__;o__;f__;g__;s__
c_000000031794	d__Bacteria;p__Myxococcota_A;c__UBA796;o__UBA796;f__;g__;s__
c_000000031794	d__Bacteria;p__Myxococcota;c__UBA9042;o__GCA-2863065;f__GCA-2863065;g__;s__
c_000000031794	d__Bacteria;p__Actinobacteriota;c__Actinomycetia;o__Mycobacteriales;f__Mycobacteriaceae;g__Mycobacterium;s__
c_000000032067	d__Bacteria;p__Myxococcota_A;c__UBA796;o__UBA9615;f__;g__;s__
c_000000032222	d__Bacteria;p__Marinisomatota;c__Marinisomatia;o__Marinisomatales;f__TCS55;g__TCS55;s__
c_000000033635	d__Archaea;p__Nanoarchaeota;c__Nanoarchaeia;o__Woesearchaeales;f__GW2011-AR9;g__JABHXC01;s__
c_000000033729	d__Bacteria;p__Bacteroidota;c__Bacteroidia;o__Flavobacteriales;f__Flavobacteriaceae;g__UBA3478;s__UBA3478 sp018623195
c_000000033954	d__Bacteria;p__;c__;o__;f__;g__;s__
c_000000034110	d__Bacteria;p__Verrucomicrobiota;c__Verrucomicrobiae;o__Pedosphaerales;f__GCA-2715965;g__GCA-2715965;s__
c_000000034781	d__Bacteria;p__Chloroflexota;c__Anaerolineae;o__Anaerolineales;f__EnvOPS12;g__Desulfolinea;s__
c_000000034999	d__Bacteria;p__Proteobacteria;c__Gammaproteobacteria;o__PS1;f__Thioglobaceae;g__Thioglobus;s__Thioglobus autotrophicus
c_000000035363	d__Bacteria;p__Myxococcota;c__UBA9042;o__GCA-2863065;f__GCA-2863065;g__;s__
c_000000035363	d__Bacteria;p__Actinobacteriota;c__Acidimicrobiia;o__Acidimicrobiales;f__Ilumatobacteraceae;g__Casp-actino5;s__
c_000000035754	d__Bacteria;p__Patescibacteria;c__ABY1;o__UBA1558;f__GWA2-36-10;g__;s__
c_000000035819	d__Bacteria;p__Chloroflexota;c__Anaerolineae;o__Anaerolineales;f__UBA11858;g__NIOZ-UU35;s__
c_000000035819	d__Bacteria;p__Campylobacterota;c__Campylobacteria;o__Campylobacterales;f__Arcobacteraceae;g__;s__
c_000000036405	d__Bacteria;p__Verrucomicrobiota;c__Verrucomicrobiae;o__Pedosphaerales;f__UBA1096;g__;s__
c_000000036405	d__Bacteria;p__Myxococcota_A;c__UBA796;o__UBA9615;f__;g__;s__
c_000000036405	d__Bacteria;p__Myxococcota;c__UBA9042;o__GCA-2863065;f__GCA-2863065;g__;s__
c_000000036405	d__Bacteria;p__Myxococcota;c__UBA9042;o__UBA9042;f__UBA9042;g__;s__
c_000000036405	d__Bacteria;p__Chloroflexota;c__Anaerolineae;o__Anaerolineales;f__UBA11858;g__NIOZ-UU35;s__
c_000000036922	d__Bacteria;p__Verrucomicrobiota;c__Verrucomicrobiae;o__;f__;g__;s__
c_000000037000	d__Archaea;p__Thermoproteota;c__Nitrososphaeria;o__Nitrososphaerales;f__Nitrosopumilaceae;g__Nitrosopumilus;s__
c_000000037000	d__Bacteria;p__Myxococcota_A;c__UBA796;o__UBA796;f__;g__;s__
c_000000037000	d__Bacteria;p__Actinobacteriota;c__Acidimicrobiia;o__Acidimicrobiales;f__MedAcidi-G1;g__UBA3125;s__
c_000000037088	d__Bacteria;p__Myxococcota_A;c__UBA796;o__UBA9615;f__;g__;s__
c_000000037088	d__Bacteria;p__Myxococcota_A;c__UBA796;o__;f__;g__;s__
c_000000037169	d__Bacteria;p__Myxococcota_A;c__UBA796;o__UBA796;f__;g__;s__
c_000000037384	d__Bacteria;p__Myxococcota_A;c__UBA796;o__UBA796;f__;g__;s__
c_000000037456	d__Bacteria;p__Campylobacterota;c__Campylobacteria;o__Campylobacterales;f__Arcobacteraceae;g__CAIJNA01;s__
c_000000037456	d__Bacteria;p__Actinobacteriota;c__Acidimicrobiia;o__Acidimicrobiales;f__Ilumatobacteraceae;g__Casp-actino5;s__
c_000000037511	d__Archaea;p__Thermoplasmatota;c__Poseidoniia;o__Poseidoniales;f__Thalassarchaeaceae;g__MGIIb-Q1;s__
c_000000037770	d__Bacteria;p__Myxococcota_A;c__UBA796;o__UBA796;f__;g__;s__
c_000000037806	d__Bacteria;p__Proteobacteria;c__Magnetococcia;o__Magnetococcales;f__JADGBX01;g__JADGBX01*;s__JADGBX01 sp015231265*
c_000000037855	d__Bacteria;p__Chloroflexota;c__Anaerolineae;o__Anaerolineales;f__EnvOPS12;g__Desulfolinea;s__
c_000000037933	d__Bacteria;p__Proteobacteria;c__Gammaproteobacteria;o__Burkholderiales;f__;g__;s__
c_000000038025	d__Bacteria;p__Desulfobacterota;c__Desulfobulbia;o__Desulfobulbales;f__Desulfurivibrionaceae;g__Desulfobia;s__
c_000000038025	d__Bacteria;p__Actinobacteriota;c__Acidimicrobiia;o__Acidimicrobiales;f__MedAcidi-G1;g__UBA3125;s__
c_000000038591	d__Bacteria;p__Myxococcota_A;c__UBA796;o__UBA9615;f__;g__;s__
c_000000038591	d__Bacteria;p__Myxococcota_A;c__UBA796;o__;f__;g__;s__
c_000000038650	d__Bacteria;p__SAR324;c__SAR324;o__SAR324;f__NAC60-12;g__JCVI-SCAAA005;s__
c_000000038650	d__Bacteria;p__Myxococcota_A;c__UBA796;o__UBA9615;f__;g__;s__
c_000000038650	d__Bacteria;p__Actinobacteriota;c__Acidimicrobiia;o__Acidimicrobiales;f__MedAcidi-G1;g__UBA3125;s__
c_000000038930	d__Bacteria;p__Nitrospinota;c__Nitrospinia;o__Nitrospinales;f__;g__;s__
c_000000039098	d__Bacteria;p__Proteobacteria;c__Gammaproteobacteria;o__;f__;g__;s__
c_000000039217	d__Bacteria;p__Myxococcota_A;c__UBA796;o__UBA796;f__;g__;s__
c_000000039851	d__Bacteria;p__Myxococcota_A;c__UBA796;o__UBA9615;f__;g__;s__
c_000000040412	d__Bacteria;p__Myxococcota_A;c__UBA796;o__UBA9615;f__;g__;s__
c_000000040412	d__Bacteria;p__Myxococcota_A;c__UBA796;o__UBA796;f__;g__;s__
c_000000040548	d__Bacteria;p__;c__;o__;f__;g__;s__
c_000000040571	d__Bacteria;p__;c__;o__;f__;g__;s__
c_000000040711	d__Bacteria;p__Marinisomatota;c__Marinisomatia;o__Marinisomatales;f__TCS55;g__TCS55;s__
c_000000041490	d__Bacteria;p__SAR324;c__SAR324;o__SAR324;f__NAC60-12;g__JCVI-SCAAA005;s__
c_000000041696	d__Bacteria;p__Proteobacteria;c__Magnetococcia;o__Magnetococcales;f__Magnetaquicoccaceae;g__;s__
c_000000041696	d__Bacteria;p__Planctomycetota;c__Planctomycetia;o__Planctomycetales;f__Planctomycetaceae;g__;s__
c_000000041740	d__Bacteria;p__Proteobacteria;c__Gammaproteobacteria;o__GCF-002020875;f__GCF-002020875;g__;s__
c_000000042180	d__Bacteria;p__Myxococcota;c__UBA9042;o__PHBI01;f__;g__;s__
c_000000042285	d__Bacteria;p__Proteobacteria;c__Gammaproteobacteria;o__GCF-002020875;f__GCF-002020875;g__;s__
c_000000042509	d__Bacteria;p__;c__;o__;f__;g__;s__
c_000000042546	d__Bacteria;p__SAR324;c__SAR324;o__SAR324;f__NAC60-12;g__JCVI-SCAAA005;s__
c_000000042779	d__Archaea;p__Nanoarchaeota;c__Nanoarchaeia;o__Woesearchaeales;f__GW2011-AR9;g__JABHXC01;s__
c_000000042779	d__Bacteria;p__Chloroflexota;c__Anaerolineae;o__Anaerolineales;f__UBA11858;g__NIOZ-UU35;s__
c_000000042779	d__Bacteria;p__Actinobacteriota;c__Acidimicrobiia;o__Acidimicrobiales;f__MedAcidi-G1;g__UBA3125;s__
c_000000042801	d__Bacteria;p__Desulfobacterota;c__Desulfobacteria;o__Desulfobacterales;f__Desulfobacteraceae;g__Desulfobacula;s__
c_000000042971	d__Bacteria;p__Actinobacteriota;c__Acidimicrobiia;o__Acidimicrobiales;f__MedAcidi-G1;g__UBA3125;s__
c_000000043176	d__Bacteria;p__Myxococcota_A;c__UBA796;o__UBA9615;f__;g__;s__
c_000000043253	d__Bacteria;p__Proteobacteria;c__Alphaproteobacteria;o__Rhodospirillales;f__;g__;s__
c_000000043253	d__Bacteria;p__Marinisomatota;c__Marinisomatia;o__SCGC-AAA003-L08;f__D37C17;g__JABHHG01;s__
c_000000043384	d__Archaea;p__Thermoproteota;c__Nitrososphaeria;o__Nitrososphaerales;f__Nitrosopumilaceae;g__;s__
c_000000044624	d__Bacteria;p__Patescibacteria;c__JAEDAM01;o__BD1-5;f__UBA6164;g__UBA6164;s__
c_000000044624	d__Bacteria;p__Campylobacterota;c__Campylobacteria;o__Campylobacterales;f__Arcobacteraceae;g__CAIJNA01;s__
c_000000045020	d__Bacteria;p__Marinisomatota;c__Marinisomatia;o__SCGC-AAA003-L08;f__D37C17;g__JABHHG01;s__
c_000000045080	d__Bacteria;p__Proteobacteria;c__Gammaproteobacteria;o__GCA-2729495;f__GCA-2729495;g__GCA-2729495;s__
c_000000045258	d__Bacteria;p__Actinobacteriota;c__Actinomycetia;o__Mycobacteriales;f__Mycobacteriaceae;g__Mycobacterium;s__
c_000000045481	d__Bacteria;p__Actinobacteriota;c__Actinomycetia;o__Mycobacteriales;f__Mycobacteriaceae;g__Mycobacterium;s__
c_000000045523	d__Bacteria;p__Proteobacteria;c__Gammaproteobacteria;o__GCF-002020875;f__GCF-002020875;g__;s__
c_000000045912	d__Bacteria;p__Proteobacteria;c__Magnetococcia;o__Magnetococcales;f__Magnetaquicoccaceae;g__;s__
c_000000045912	d__Bacteria;p__Actinobacteriota;c__Acidimicrobiia;o__Acidimicrobiales;f__Ilumatobacteraceae;g__Casp-actino5;s__
c_000000046775	d__Bacteria;p__Myxococcota_A;c__UBA796;o__UBA796;f__CAJQPC01;g__;s__
c_000000046775	d__Bacteria;p__Actinobacteriota;c__Acidimicrobiia;o__Acidimicrobiales;f__MedAcidi-G1;g__UBA3125;s__
c_000000046775	d__Bacteria;p__Actinobacteriota;c__Actinomycetia;o__Mycobacteriales;f__Mycobacteriaceae;g__Mycobacterium;s__
c_000000046925	d__Bacteria;p__Nitrospinota;c__Nitrospinia;o__Nitrospinales;f__;g__;s__
c_000000046925	d__Bacteria;p__Actinobacteriota;c__Acidimicrobiia;o__Acidimicrobiales;f__MedAcidi-G1;g__UBA3125;s__
c_000000047174	d__Bacteria;p__Patescibacteria;c__JAEDAM01;o__BD1-5;f__UBA6164;g__UBA6164;s__UBA6164 sp002422305*
c_000000047174	d__Archaea;p__Nanoarchaeota;c__Nanoarchaeia;o__Woesearchaeales;f__GW2011-AR9;g__JABHXC01;s__
c_000000047269	d__Bacteria;p__Proteobacteria;c__Gammaproteobacteria;o__Thiotrichales;f__Thiotrichaceae;g__Leucothrix;s__
c_000000047361	Unassigned_host
c_000000047440	Unassigned_host
c_000000047479	d__Bacteria;p__Marinisomatota;c__Marinisomatia;o__Marinisomatales;f__TCS55;g__TCS55;s__
c_000000047585	d__Archaea;p__Thermoplasmatota;c__Poseidoniia;o__Poseidoniales;f__Thalassarchaeaceae;g__MGIIb-Q1;s__
c_000000047585	d__Bacteria;p__Proteobacteria;c__Alphaproteobacteria;o__Rhodospirillales;f__;g__;s__
c_000000047585	d__Bacteria;p__Myxococcota_A;c__UBA796;o__UBA9615;f__;g__;s__
c_000000048032	d__Bacteria;p__Myxococcota_A;c__UBA796;o__UBA9615;f__;g__;s__
c_000000048204	d__Bacteria;p__Proteobacteria;c__Magnetococcia;o__Magnetococcales;f__Magnetaquicoccaceae;g__;s__
c_000000048204	d__Bacteria;p__Nitrospirota;c__Thermodesulfovibrionia;o__Thermodesulfovibrionales;f__JdFR-85;g__;s__
c_000000048204	d__Archaea;p__Nanoarchaeota;c__Nanoarchaeia;o__Woesearchaeales;f__GW2011-AR9;g__JABHXC01;s__
c_000000048228	d__Bacteria;p__Proteobacteria;c__Alphaproteobacteria;o__Rhodobacterales;f__Rhodobacteraceae;g__Boseongicola;s__Boseongicola sp014075275
c_000000048333	d__Bacteria;p__Marinisomatota;c__Marinisomatia;o__SCGC-AAA003-L08;f__D37C17;g__JABHHG01;s__
c_000000048350	d__Bacteria;p__Marinisomatota;c__Marinisomatia;o__Marinisomatales;f__JABMOV01;g__JABMOV01;s__
c_000000048350	d__Bacteria;p__Actinobacteriota;c__Acidimicrobiia;o__Acidimicrobiales;f__MedAcidi-G1;g__UBA3125;s__
c_000000048538	d__Bacteria;p__Campylobacterota;c__Campylobacteria;o__Campylobacterales;f__Arcobacteraceae;g__CAIJNA01;s__
c_000000048622	d__Bacteria;p__Verrucomicrobiota;c__Verrucomicrobiae;o__Pedosphaerales;f__UBA1096;g__;s__
c_000000048622	d__Bacteria;p__Proteobacteria;c__Magnetococcia;o__Magnetococcales;f__Magnetaquicoccaceae;g__;s__
c_000000048622	d__Bacteria;p__Myxococcota_A;c__UBA796;o__UBA796;f__CAJQPC01;g__;s__
c_000000048622	d__Bacteria;p__Myxococcota_A;c__UBA796;o__UBA9615;f__;g__;s__
c_000000048622	d__Bacteria;p__Myxococcota_A;c__UBA796;o__UBA796;f__;g__;s__
c_000000048930	d__Bacteria;p__Marinisomatota;c__Marinisomatia;o__Marinisomatales;f__JABMOV01;g__JABMOV01;s__
c_000000049206	d__Bacteria;p__Myxococcota_A;c__UBA796;o__UBA9615;f__;g__;s__
c_000000049206	d__Bacteria;p__Chloroflexota;c__Anaerolineae;o__Anaerolineales;f__UBA11858;g__NIOZ-UU35;s__
c_000000049398	d__Bacteria;p__Chloroflexota;c__Anaerolineae;o__Anaerolineales;f__EnvOPS12;g__Desulfolinea;s__
c_000000049452	d__Bacteria;p__;c__;o__;f__;g__;s__
c_000000049720	d__Bacteria;p__Myxococcota_A;c__UBA796;o__UBA796;f__CAJQPC01;g__;s__
c_000000049749	d__Bacteria;p__SAR324;c__SAR324;o__SAR324;f__NAC60-12;g__JCVI-SCAAA005;s__
c_000000049749	d__Bacteria;p__Patescibacteria;c__ABY1;o__UBA1558;f__GWA2-36-10;g__;s__
c_000000049915	d__Bacteria;p__;c__;o__;f__;g__;s__
c_000000050180	d__Bacteria;p__;c__;o__;f__;g__;s__
c_000000050218	d__Bacteria;p__Proteobacteria;c__Gammaproteobacteria;o__SZUA-152;f__SZUA-152;g__DRQN01;s__DRQN01 sp011051755
c_000000050218	d__Bacteria;p__Actinobacteriota;c__Acidimicrobiia;o__Acidimicrobiales;f__MedAcidi-G1;g__UBA3125;s__
c_000000050218	d__Bacteria;p__Actinobacteriota;c__Acidimicrobiia;o__Acidimicrobiales;f__Ilumatobacteraceae;g__Casp-actino5;s__
c_000000050398	d__Bacteria;p__;c__;o__;f__;g__;s__
c_000000050942	d__Bacteria;p__Myxococcota_A;c__UBA796;o__UBA796;f__;g__;s__
c_000000050942	d__Bacteria;p__Myxococcota_A;c__UBA796;o__;f__;g__;s__
c_000000051369	d__Archaea;p__Nanoarchaeota;c__Nanoarchaeia;o__Woesearchaeales;f__GW2011-AR9;g__JABHXC01;s__
c_000000051527	d__Bacteria;p__Chloroflexota;c__Anaerolineae;o__Anaerolineales;f__UBA11858;g__NIOZ-UU35;s__
c_000000051667	d__Bacteria;p__Campylobacterota;c__Campylobacteria;o__Campylobacterales;f__Arcobacteraceae;g__;s__
c_000000051907	d__Bacteria;p__Verrucomicrobiota;c__Verrucomicrobiae;o__Opitutales;f__JABJCN01;g__JABJCN01;s__
c_000000052031	d__Bacteria;p__Verrucomicrobiota;c__Verrucomicrobiae;o__Opitutales;f__JABJCN01;g__JABJCN01;s__
c_000000052031	d__Bacteria;p__Patescibacteria;c__ABY1;o__Magasanikbacterales;f__UBA922;g__;s__
c_000000052092	d__Bacteria;p__Marinisomatota;c__Marinisomatia;o__Marinisomatales;f__TCS55;g__TCS55;s__
c_000000052172	d__Bacteria;p__Campylobacterota;c__Campylobacteria;o__Campylobacterales;f__Arcobacteraceae;g__;s__
c_000000052184	d__Bacteria;p__Proteobacteria;c__Alphaproteobacteria;o__SMXP01;f__SMXP01;g__;s__
c_000000052184	d__Bacteria;p__Proteobacteria;c__Alphaproteobacteria;o__Rhodobacterales;f__Rhodobacteraceae;g__;s__
c_000000052184	d__Bacteria;p__Nitrospinota;c__Nitrospinia;o__Nitrospinales;f__;g__;s__
c_000000052194	d__Bacteria;p__Myxococcota_A;c__UBA796;o__UBA9615;f__;g__;s__
c_000000052194	d__Bacteria;p__Chloroflexota;c__Anaerolineae;o__Anaerolineales;f__EnvOPS12;g__Desulfolinea;s__
c_000000052947	d__Bacteria;p__Proteobacteria;c__Gammaproteobacteria;o__PS1;f__Thioglobaceae;g__Thioglobus;s__Thioglobus autotrophicus
c_000000052947	d__Bacteria;p__Proteobacteria;c__Magnetococcia;o__Magnetococcales;f__Magnetaquicoccaceae;g__;s__
c_000000052947	d__Bacteria;p__Marinisomatota;c__Marinisomatia;o__Marinisomatales;f__JABMOV01;g__JABMOV01;s__
c_000000053453	d__Bacteria;p__Myxococcota_A;c__UBA796;o__UBA796;f__;g__;s__
c_000000053453	d__Bacteria;p__Actinobacteriota;c__Acidimicrobiia;o__Acidimicrobiales;f__MedAcidi-G1;g__UBA3125;s__
c_000000053870	d__Bacteria;p__Myxococcota_A;c__UBA796;o__UBA9615;f__;g__;s__
c_000000054438	d__Bacteria;p__Proteobacteria;c__Gammaproteobacteria;o__GCF-002020875;f__GCF-002020875;g__Thiopontia;s__
c_000000054438	d__Bacteria;p__Proteobacteria;c__Gammaproteobacteria;o__GCF-002020875;f__GCF-002020875;g__Thiopontia*;s__
c_000000055955	d__Bacteria;p__Myxococcota_A;c__UBA796;o__UBA796;f__;g__;s__
c_000000056535	d__Bacteria;p__;c__;o__;f__;g__;s__
c_000000056601	d__Archaea;p__Thermoplasmatota;c__Poseidoniia;o__Poseidoniales;f__Thalassarchaeaceae;g__MGIIb-Q1;s__
c_000000056601	d__Bacteria;p__Proteobacteria;c__Alphaproteobacteria;o__Rhodospirillales;f__;g__;s__
c_000000056601	d__Bacteria;p__Proteobacteria;c__Magnetococcia;o__Magnetococcales;f__Magnetaquicoccaceae;g__;s__
c_000000056601	d__Bacteria;p__Patescibacteria;c__ABY1;o__Magasanikbacterales;f__UBA922;g__;s__
c_000000056601	d__Bacteria;p__Myxococcota_A;c__UBA796;o__UBA9615;f__;g__;s__
c_000000056601	d__Bacteria;p__Myxococcota;c__UBA9042;o__PHBI01;f__;g__;s__
c_000000056694	d__Bacteria;p__Proteobacteria;c__Magnetococcia;o__Magnetococcales;f__Magnetaquicoccaceae;g__;s__
c_000000058415	d__Bacteria;p__Proteobacteria;c__Gammaproteobacteria;o__PS1;f__Thioglobaceae;g__Thioglobus;s__Thioglobus autotrophicus
c_000000059553	d__Bacteria;p__Nitrospinota;c__Nitrospinia;o__Nitrospinales;f__;g__;s__
c_000000060127	d__Bacteria;p__Proteobacteria;c__Magnetococcia;o__Magnetococcales;f__Magnetaquicoccaceae;g__;s__
c_000000060173	d__Bacteria;p__Planctomycetota;c__Planctomycetia;o__Planctomycetales;f__Planctomycetaceae;g__;s__
c_000000060333	d__Archaea;p__Thermoplasmatota;c__Poseidoniia;o__Poseidoniales;f__Thalassarchaeaceae;g__MGIIb-Q1;s__
c_000000060333	d__Bacteria;p__SAR324;c__SAR324;o__SAR324;f__NAC60-12;g__;s__
c_000000060333	d__Bacteria;p__Planctomycetota;c__Phycisphaerae;o__Phycisphaerales;f__SM1A02;g__GCA-002862325;s__
c_000000060333	d__Bacteria;p__Myxococcota_A;c__UBA796;o__UBA9615;f__;g__;s__
c_000000060333	d__Bacteria;p__Myxococcota_A;c__UBA796;o__UBA796;f__;g__;s__
c_000000060333	d__Bacteria;p__Myxococcota;c__UBA9042;o__UBA9042;f__UBA9042;g__;s__
c_000000060333	d__Bacteria;p__Myxococcota;c__UBA9042;o__PHBI01;f__;g__;s__
c_000000060333	d__Bacteria;p__Myxococcota;c__UBA9042;o__GCA-2863065;f__GCA-2863065;g__;s__
c_000000060333	d__Bacteria;p__Actinobacteriota;c__Acidimicrobiia;o__Acidimicrobiales;f__Ilumatobacteraceae;g__Casp-actino5;s__
c_000000061027	d__Bacteria;p__Patescibacteria;c__JAEDAM01;o__BD1-5;f__UBA6164;g__UBA6164;s__UBA6164 sp002422305*
c_000000061218	d__Bacteria;p__Myxococcota_A;c__UBA796;o__UBA796;f__CAJQPC01;g__;s__
c_000000061218	d__Bacteria;p__Myxococcota;c__UBA9042;o__GCA-2863065;f__GCA-2863065;g__;s__
c_000000061218	d__Bacteria;p__Marinisomatota;c__Marinisomatia;o__Marinisomatales;f__TCS55;g__TCS55;s__
c_000000061218	d__Bacteria;p__Actinobacteriota;c__Acidimicrobiia;o__Acidimicrobiales;f__Ilumatobacteraceae;g__Casp-actino5;s__
c_000000061329	d__Bacteria;p__Myxococcota_A;c__UBA796;o__UBA9615;f__;g__;s__
c_000000061451	d__Bacteria;p__Bacteroidota;c__Bacteroidia;o__Flavobacteriales;f__UA16;g__;s__
c_000000061971	d__Bacteria;p__Verrucomicrobiota;c__Verrucomicrobiae;o__Pedosphaerales;f__AAA164-E04;g__AAA164-E04;s__
c_000000061971	d__Bacteria;p__Proteobacteria;c__Gammaproteobacteria;o__GCF-002020875;f__GCF-002020875;g__;s__
c_000000061971	d__Bacteria;p__Patescibacteria;c__JAEDAM01;o__BD1-5;f__UBA6164;g__UBA6164;s__UBA6164 sp002422305*
c_000000062113	d__Bacteria;p__Proteobacteria;c__Gammaproteobacteria;o__Burkholderiales;f__;g__;s__
c_000000062113	d__Bacteria;p__Patescibacteria;c__ABY1;o__UBA1558;f__GWA2-36-10;g__;s__
c_000000062343	d__Bacteria;p__Proteobacteria;c__Magnetococcia;o__Magnetococcales;f__Magnetaquicoccaceae;g__;s__
c_000000062343	d__Bacteria;p__Myxococcota_A;c__UBA796;o__UBA9615;f__;g__;s__
c_000000062343	d__Bacteria;p__Actinobacteriota;c__Acidimicrobiia;o__Acidimicrobiales;f__MedAcidi-G1;g__UBA3125;s__
c_000000062704	d__Bacteria;p__Patescibacteria;c__ABY1;o__Magasanikbacterales;f__UBA922;g__UM-FILTER-37-12;s__
c_000000062704	d__Bacteria;p__Patescibacteria;c__JAEDAM01;o__BD1-5;f__UBA6164;g__UBA6164;s__
c_000000063251	Unassigned_host
c_000000063497	d__Bacteria;p__Proteobacteria;c__Magnetococcia;o__Magnetococcales;f__Magnetaquicoccaceae;g__;s__
c_000000063497	d__Bacteria;p__Myxococcota_A;c__UBA796;o__UBA9615;f__;g__;s__
c_000000063497	d__Bacteria;p__Myxococcota_A;c__UBA796;o__UBA796;f__;g__;s__
c_000000063497	d__Bacteria;p__Myxococcota_A;c__UBA796;o__;f__;g__;s__
c_000000063497	d__Bacteria;p__Myxococcota_A;c__UBA796;o__UBA796;f__CAJQPC01;g__;s__
c_000000063497	d__Bacteria;p__Myxococcota;c__UBA9042;o__PHBI01;f__;g__;s__
c_000000063497	d__Bacteria;p__Chloroflexota;c__Anaerolineae;o__Anaerolineales;f__UBA11858;g__NIOZ-UU35;s__
c_000000063497	d__Bacteria;p__Actinobacteriota;c__Actinomycetia;o__Mycobacteriales;f__Mycobacteriaceae;g__Mycobacterium;s__
c_000000063497	Unassigned_host
c_000000063589	d__Bacteria;p__Actinobacteriota;c__Actinomycetia;o__Mycobacteriales;f__Mycobacteriaceae;g__Mycobacterium;s__
c_000000063589	d__Bacteria;p__Actinobacteriota;c__Acidimicrobiia;o__Acidimicrobiales;f__MedAcidi-G1;g__UBA3125;s__
c_000000063630	d__Bacteria;p__Proteobacteria;c__Gammaproteobacteria;o__GCF-002020875;f__GCF-002020875;g__Thiopontia;s__
c_000000063928	d__Bacteria;p__Proteobacteria;c__Gammaproteobacteria;o__PS1;f__Thioglobaceae;g__Thioglobus;s__Thioglobus autotrophicus
c_000000064389	Unassigned_host
c_000000064421	d__Bacteria;p__Actinobacteriota;c__Acidimicrobiia;o__Acidimicrobiales;f__Ilumatobacteraceae;g__Casp-actino5;s__
c_000000064502	d__Bacteria;p__Proteobacteria;c__Alphaproteobacteria;o__Rhodospirillales;f__;g__;s__
c_000000064525	d__Bacteria;p__Proteobacteria;c__Gammaproteobacteria;o__PS1;f__Thioglobaceae;g__Thioglobus;s__Thioglobus autotrophicus
c_000000064712	d__Bacteria;p__Proteobacteria;c__Magnetococcia;o__Magnetococcales;f__Magnetaquicoccaceae;g__;s__
c_000000064712	d__Bacteria;p__Campylobacterota;c__Campylobacteria;o__Campylobacterales;f__Arcobacteraceae;g__CAIJNA01;s__
c_000000065144	Unassigned_host
c_000000065346	d__Bacteria;p__Patescibacteria;c__JAEDAM01;o__BD1-5;f__UBA6164;g__UBA6164;s__UBA6164 sp002422305*
c_000000065346	d__Bacteria;p__Nitrospinota;c__Nitrospinia;o__Nitrospinales;f__;g__;s__
c_000000065889	d__Bacteria;p__Proteobacteria;c__Gammaproteobacteria;o__Burkholderiales;f__;g__;s__
c_000000065889	d__Bacteria;p__Campylobacterota;c__Campylobacteria;o__Campylobacterales;f__Arcobacteraceae;g__;s__
c_000000066130	d__Bacteria;p__Patescibacteria;c__JAEDAM01;o__BD1-5;f__UBA6164;g__UBA6164;s__
c_000000066213	d__Bacteria;p__Patescibacteria;c__JAEDAM01;o__BD1-5;f__UBA6164;g__UBA6164;s__UBA6164 sp002422305*
c_000000066213	d__Bacteria;p__Marinisomatota;c__Marinisomatia;o__Marinisomatales;f__JABMOV01;g__JABMOV01;s__
c_000000066364	d__Archaea;p__Nanoarchaeota;c__Nanoarchaeia;o__Woesearchaeales;f__GW2011-AR9;g__UBA11998;s__
c_000000066389	d__Bacteria;p__Proteobacteria;c__Gammaproteobacteria;o__GCF-002020875;f__GCF-002020875;g__;s__
c_000000066389	d__Bacteria;p__Patescibacteria;c__JAEDAM01;o__BD1-5;f__UBA6164;g__UBA6164;s__
c_000000066671	d__Bacteria;p__Marinisomatota;c__Marinisomatia;o__SCGC-AAA003-L08;f__D37C17;g__JABHHG01;s__
c_000000066736	d__Bacteria;p__Patescibacteria;c__Dojkabacteria;o__B142;f__;g__;s__
c_000000066736	d__Bacteria;p__Patescibacteria;c__JAEDAM01;o__BD1-5;f__UBA6164;g__UBA6164;s__UBA6164 sp002422305*
c_000000066935	d__Bacteria;p__SAR324;c__SAR324;o__SAR324;f__NAC60-12;g__JCVI-SCAAA005;s__
c_000000066935	d__Bacteria;p__Actinobacteriota;c__Acidimicrobiia;o__Acidimicrobiales;f__UBA11606;g__;s__
c_000000066962	d__Bacteria;p__Proteobacteria;c__Magnetococcia;o__Magnetococcales*;f__;g__;s__
c_000000067138	d__Bacteria;p__;c__;o__;f__;g__;s__
c_000000067424	d__Bacteria;p__Myxococcota_A;c__UBA796;o__UBA796;f__;g__;s__
c_000000067677	d__Bacteria;p__Proteobacteria;c__Gammaproteobacteria;o__PS1;f__Thioglobaceae;g__Thioglobus;s__Thioglobus autotrophicus
c_000000068334	d__Bacteria;p__;c__;o__;f__;g__;s__
c_000000068341	d__Bacteria;p__;c__;o__;f__;g__;s__
c_000000068605	Unassigned_host
c_000000068859	d__Bacteria;p__Patescibacteria;c__JAEDAM01;o__BD1-5;f__UBA6164;g__UBA6164;s__UBA6164 sp002422305*
c_000000068921	d__Bacteria;p__;c__;o__;f__;g__;s__
c_000000069118	d__Bacteria;p__Myxococcota_A;c__UBA796;o__UBA796;f__CAJQPC01;g__;s__
c_000000069177	d__Bacteria;p__Proteobacteria;c__Gammaproteobacteria;o__GCF-002020875;f__GCF-002020875;g__;s__
c_000000069543	d__Bacteria;p__Verrucomicrobiota;c__Verrucomicrobiae;o__Pedosphaerales;f__GCA-2715965;g__GCA-2715965;s__
c_000000069543	d__Bacteria;p__Patescibacteria;c__JAEDAM01;o__BD1-5;f__UBA6164;g__UBA6164;s__UBA6164 sp002422305*
c_000000069913	d__Bacteria;p__Proteobacteria;c__Gammaproteobacteria;o__PS1;f__Thioglobaceae;g__Thioglobus;s__Thioglobus autotrophicus
c_000000069913	d__Bacteria;p__Chlamydiota;c__Chlamydiia*;o__;f__;g__;s__
c_000000069922	d__Bacteria;p__Myxococcota_A;c__UBA796;o__UBA9615;f__;g__;s__
c_000000069922	d__Bacteria;p__Myxococcota;c__UBA9042;o__UBA9042;f__UBA9042;g__;s__
c_000000069922	d__Bacteria;p__Marinisomatota;c__Marinisomatia;o__Marinisomatales;f__TCS55;g__TCS55;s__
c_000000071359	d__Bacteria;p__Patescibacteria;c__JAEDAM01;o__BD1-5;f__UBA6164;g__UBA6164;s__UBA6164 sp002422305*
c_000000071530	d__Bacteria;p__Verrucomicrobiota;c__Verrucomicrobiae;o__Pedosphaerales;f__GCA-2715965;g__GCA-2715965;s__
c_000000071530	d__Bacteria;p__Myxococcota_A;c__UBA796;o__UBA9615;f__;g__;s__
c_000000071530	d__Bacteria;p__Myxococcota;c__UBA9042;o__PHBI01;f__;g__;s__
c_000000071581	d__Archaea;p__Halobacteriota;c__Methanosarcinia;o__Methanosarcinales;f__Methanosarcinaceae;g__;s__
c_000000071788	d__Bacteria;p__Proteobacteria;c__Gammaproteobacteria;o__GCF-002020875;f__GCF-002020875;g__;s__
c_000000071788	d__Bacteria;p__Patescibacteria;c__JAEDAM01;o__BD1-5;f__UBA6164;g__UBA6164;s__UBA6164 sp002422305*
c_000000071788	d__Bacteria;p__Myxococcota;c__UBA9042;o__UBA9042;f__UBA9042;g__;s__
c_000000071788	d__Bacteria;p__Actinobacteriota;c__Acidimicrobiia;o__Acidimicrobiales;f__Ilumatobacteraceae;g__Casp-actino5;s__
c_000000071890	d__Bacteria;p__;c__;o__;f__;g__;s__
c_000000072882	d__Bacteria;p__Patescibacteria;c__JAEDAM01;o__BD1-5;f__UBA6164;g__UBA6164;s__
c_000000072958	d__Bacteria;p__Proteobacteria;c__Gammaproteobacteria;o__GCF-002020875;f__GCF-002020875;g__;s__
c_000000073066	d__Bacteria;p__Proteobacteria;c__Gammaproteobacteria;o__GCF-002020875;f__GCF-002020875;g__;s__
c_000000073547	d__Bacteria;p__;c__;o__;f__;g__;s__
c_000000073956	d__Bacteria;p__;c__;o__;f__;g__;s__
c_000000073998	d__Bacteria;p__Proteobacteria;c__Magnetococcia;o__Magnetococcales;f__Magnetaquicoccaceae;g__;s__
c_000000073998	d__Bacteria;p__Proteobacteria;c__Gammaproteobacteria;o__GCA-2729495;f__GCA-2729495;g__GCA-2729495;s__
c_000000074229	d__Bacteria;p__Proteobacteria;c__Alphaproteobacteria;o__Rhodospirillales;f__;g__;s__
c_000000074229	d__Archaea;p__Nanoarchaeota;c__Nanoarchaeia;o__Woesearchaeales;f__GW2011-AR9;g__JABHXC01;s__
c_000000074856	d__Bacteria;p__Myxococcota_A;c__UBA796;o__UBA796;f__CAJQPC01;g__;s__
c_000000074856	d__Bacteria;p__Myxococcota;c__UBA9042;o__UBA9042;f__UBA9042;g__;s__
c_000000074856	d__Bacteria;p__Actinobacteriota;c__Actinomycetia;o__Mycobacteriales;f__Mycobacteriaceae;g__Mycobacterium;s__
c_000000074869	d__Bacteria;p__Verrucomicrobiota;c__Verrucomicrobiae;o__Pedosphaerales;f__GCA-2715965;g__GCA-2715965;s__
c_000000074869	d__Bacteria;p__Proteobacteria;c__Alphaproteobacteria;o__Rhodobacterales;f__Rhodobacteraceae;g__Nioella;s__
c_000000074869	d__Bacteria;p__Patescibacteria;c__ABY1;o__Magasanikbacterales;f__UBA922;g__;s__
c_000000074869	d__Bacteria;p__Myxococcota_A;c__UBA796;o__UBA796;f__;g__;s__
c_000000074869	d__Bacteria;p__Myxococcota;c__UBA9042;o__PHBI01;f__;g__;s__
c_000000074869	d__Bacteria;p__Actinobacteriota;c__Actinomycetia;o__Mycobacteriales;f__Mycobacteriaceae;g__Mycobacterium;s__
c_000000076209	d__Bacteria;p__SAR324;c__SAR324;o__SAR324;f__NAC60-12;g__JCVI-SCAAA005;s__
c_000000076667	d__Bacteria;p__Verrucomicrobiota;c__Verrucomicrobiae;o__;f__;g__;s__
c_000000076841	d__Bacteria;p__Myxococcota_A;c__UBA796;o__UBA9615;f__;g__;s__
c_000000076841	d__Bacteria;p__Myxococcota_A;c__UBA796;o__;f__;g__;s__
c_000000077207	Unassigned_host
c_000000077573	d__Bacteria;p__Myxococcota;c__UBA9042;o__GCA-2863065;f__GCA-2863065;g__;s__
c_000000077573	d__Bacteria;p__Marinisomatota;c__Marinisomatia;o__Marinisomatales;f__TCS55;g__TCS55;s__
c_000000078053	d__Bacteria;p__Patescibacteria;c__JAEDAM01;o__BD1-5;f__UBA6164;g__UBA6164;s__
c_000000078053	d__Bacteria;p__Marinisomatota;c__Marinisomatia;o__Marinisomatales;f__JABMOV01;g__JABMOV01;s__
c_000000078351	d__Bacteria;p__Planctomycetota;c__Phycisphaerae;o__Phycisphaerales;f__SM1A02;g__GCA-002862325;s__
c_000000078351	d__Bacteria;p__Myxococcota_A;c__UBA796;o__UBA9615;f__;g__;s__
c_000000078543	d__Bacteria;p__Campylobacterota;c__Campylobacteria;o__Campylobacterales;f__Arcobacteraceae;g__CAIJNA01;s__
c_000000078777	d__Bacteria;p__Campylobacterota;c__Campylobacteria;o__Campylobacterales;f__Arcobacteraceae;g__;s__
c_000000078796	d__Bacteria;p__Actinobacteriota;c__Actinomycetia;o__Mycobacteriales;f__Mycobacteriaceae;g__Mycobacterium;s__
c_000000078926	d__Bacteria;p__Actinobacteriota;c__Actinomycetia;o__Mycobacteriales;f__Mycobacteriaceae;g__Mycobacterium;s__
c_000000078984	d__Bacteria;p__Marinisomatota;c__Marinisomatia;o__Marinisomatales;f__TCS55;g__TCS55;s__
c_000000079174	d__Bacteria;p__SAR324;c__SAR324;o__SAR324;f__NAC60-12;g__;s__
c_000000079483	d__Bacteria;p__Patescibacteria;c__JAEDAM01;o__BD1-5;f__UBA6164;g__UBA6164;s__UBA6164 sp002422305*
c_000000079567	d__Archaea;p__Thermoplasmatota;c__Poseidoniia;o__Poseidoniales;f__Thalassarchaeaceae;g__MGIIb-Q1;s__
c_000000079570	d__Bacteria;p__Patescibacteria;c__JAEDAM01;o__BD1-5;f__UBA6164;g__UBA6164;s__UBA6164 sp002422305*
c_000000079714	d__Bacteria;p__Verrucomicrobiota;c__Verrucomicrobiae;o__;f__;g__;s__
c_000000079714	d__Bacteria;p__Verrucomicrobiota;c__Verrucomicrobiae;o__Pedosphaerales;f__UBA1096;g__;s__
c_000000079774	d__Bacteria;p__Chloroflexota;c__Anaerolineae;o__Anaerolineales;f__EnvOPS12;g__Desulfolinea;s__
c_000000080271	d__Bacteria;p__;c__;o__;f__;g__;s__
c_000000080325	d__Bacteria;p__Nitrospinota;c__Nitrospinia;o__Nitrospinales;f__;g__;s__
c_000000080549	d__Bacteria;p__Proteobacteria;c__Alphaproteobacteria;o__Rhodospirillales;f__;g__;s__
c_000000080549	d__Bacteria;p__Proteobacteria;c__Magnetococcia;o__Magnetococcales;f__Magnetaquicoccaceae;g__;s__
c_000000080549	d__Bacteria;p__Myxococcota_A;c__UBA796;o__UBA796;f__CAJQPC01;g__;s__
c_000000080549	d__Bacteria;p__Actinobacteriota;c__Acidimicrobiia;o__Acidimicrobiales;f__Ilumatobacteraceae;g__Casp-actino5;s__
c_000000080570	d__Bacteria;p__SAR324;c__SAR324;o__SAR324;f__NAC60-12;g__JCVI-SCAAA005;s__
c_000000080570	d__Bacteria;p__Nitrospinota;c__Nitrospinia;o__Nitrospinales;f__;g__;s__
c_000000080570	d__Bacteria;p__Myxococcota_A;c__UBA796;o__UBA9615;f__;g__;s__
c_000000081230	d__Bacteria;p__Patescibacteria;c__JAEDAM01;o__BD1-5;f__UBA6164;g__UBA6164;s__
c_000000081317	d__Bacteria;p__Nitrospinota;c__Nitrospinia;o__Nitrospinales;f__;g__;s__
c_000000081317	d__Bacteria;p__Marinisomatota;c__Marinisomatia;o__SCGC-AAA003-L08;f__D37C17;g__JABHHG01;s__
c_000000082479	d__Bacteria;p__Desulfobacterota;c__Desulfobulbia;o__Desulfobulbales;f__Desulfurivibrionaceae;g__Desulfobia;s__
c_000000082811	d__Bacteria;p__Nitrospinota;c__Nitrospinia;o__Nitrospinales;f__;g__;s__
c_000000083482	d__Bacteria;p__SAR324;c__SAR324;o__SAR324;f__NAC60-12;g__;s__
c_000000083619	d__Bacteria;p__Patescibacteria;c__Gracilibacteria;o__UBA4473;f__;g__;s__
c_000000083788	d__Bacteria;p__Proteobacteria;c__Alphaproteobacteria;o__Rhodospirillales;f__;g__;s__
c_000000083788	d__Bacteria;p__Myxococcota_A;c__UBA796;o__UBA9615;f__;g__;s__
c_000000083821	d__Bacteria;p__;c__;o__;f__;g__;s__
c_000000084064	Unassigned_host
c_000000084165	d__Bacteria;p__Patescibacteria;c__ABY1;o__Magasanikbacterales;f__UBA922;g__;s__
c_000000084165	d__Bacteria;p__Marinisomatota;c__Marinisomatia;o__Marinisomatales;f__JABMOV01;g__JABMOV01;s__
c_000000084562	d__Bacteria;p__Proteobacteria;c__Magnetococcia;o__Magnetococcales;f__Magnetaquicoccaceae;g__;s__
c_000000084562	d__Bacteria;p__Myxococcota_A;c__UBA796;o__UBA796;f__;g__;s__
c_000000084575	d__Bacteria;p__Proteobacteria;c__Alphaproteobacteria;o__Rhodospirillales;f__;g__;s__
c_000000084575	d__Bacteria;p__Myxococcota_A;c__UBA796;o__UBA796;f__;g__;s__
c_000000084578	d__Archaea;p__Thermoplasmatota;c__Poseidoniia;o__Poseidoniales;f__Thalassarchaeaceae;g__MGIIb-Q1;s__
c_000000084943	d__Bacteria;p__Verrucomicrobiota;c__Verrucomicrobiae;o__;f__;g__;s__
c_000000084943	d__Bacteria;p__Patescibacteria;c__JAEDAM01;o__BD1-5;f__UBA6164;g__UBA6164;s__
c_000000084943	d__Bacteria;p__Nitrospinota;c__Nitrospinia;o__Nitrospinales;f__;g__;s__
c_000000084943	d__Bacteria;p__Nitrospinota;c__Nitrospinia;o__Nitrospinales;f__Nitrospinaceae;g__LS-NOB;s__
c_000000084943	d__Bacteria;p__Myxococcota_A;c__UBA796;o__UBA9615;f__;g__;s__
c_000000084943	d__Bacteria;p__Myxococcota_A;c__UBA796;o__UBA796;f__;g__;s__
c_000000084943	d__Bacteria;p__Chloroflexota;c__Anaerolineae;o__Anaerolineales;f__UBA11858;g__NIOZ-UU35;s__
c_000000084978	d__Bacteria;p__Patescibacteria;c__JAEDAM01;o__BD1-5;f__UBA6164;g__UBA6164;s__
c_000000085373	d__Bacteria;p__Campylobacterota;c__Campylobacteria;o__Campylobacterales;f__Arcobacteraceae;g__;s__
c_000000085508	Unassigned_host
c_000000086983	d__Bacteria;p__Verrucomicrobiota;c__Verrucomicrobiae;o__;f__;g__;s__
c_000000086983	d__Bacteria;p__Actinobacteriota;c__Acidimicrobiia;o__Acidimicrobiales;f__MedAcidi-G1;g__UBA3125;s__
c_000000087280	d__Bacteria;p__Bacteroidota;c__Bacteroidia;o__Flavobacteriales;f__UA16;g__;s__
c_000000087444	d__Bacteria;p__Bacteroidota;c__Bacteroidia;o__Chitinophagales;f__Chitinophagaceae;g__Puia;s__Puia sp903927975
c_000000087459	d__Bacteria;p__Campylobacterota;c__Campylobacteria;o__Campylobacterales;f__Arcobacteraceae;g__;s__
c_000000087822	d__Bacteria;p__Proteobacteria;c__Magnetococcia;o__Magnetococcales;f__Magnetaquicoccaceae;g__;s__
c_000000087884	d__Bacteria;p__Actinobacteriota;c__Actinomycetia;o__Mycobacteriales;f__Mycobacteriaceae;g__Mycobacterium;s__
c_000000088133	d__Bacteria;p__Nitrospinota;c__Nitrospinia;o__Nitrospinales;f__Nitrospinaceae;g__Nitromaritima;s__
c_000000088136	d__Bacteria;p__Verrucomicrobiota;c__Verrucomicrobiae;o__Pedosphaerales;f__GCA-2715965;g__GCA-2715965;s__
c_000000088273	d__Bacteria;p__Proteobacteria;c__Gammaproteobacteria;o__PS1;f__Thioglobaceae;g__Thioglobus;s__Thioglobus autotrophicus
c_000000088846	d__Bacteria;p__Myxococcota_A;c__UBA796;o__UBA796;f__CAJQPC01;g__;s__
c_000000088972	d__Bacteria;p__Myxococcota_A;c__UBA796;o__UBA9615;f__;g__;s__
c_000000088972	d__Bacteria;p__Myxococcota_A;c__UBA796;o__UBA796;f__CAJQPC01;g__;s__
c_000000088972	d__Bacteria;p__Myxococcota;c__UBA9042;o__GCA-2863065;f__GCA-2863065;g__;s__
c_000000089037	d__Bacteria;p__Proteobacteria;c__Magnetococcia;o__Magnetococcales;f__Magnetaquicoccaceae;g__;s__
c_000000089037	d__Bacteria;p__Proteobacteria;c__Gammaproteobacteria;o__PS1;f__Thioglobaceae;g__Thioglobus;s__Thioglobus autotrophicus
c_000000089707	d__Bacteria;p__Proteobacteria;c__Gammaproteobacteria;o__;f__;g__;s__
c_000000090022	d__Bacteria;p__Proteobacteria;c__Gammaproteobacteria;o__GCF-002020875;f__GCF-002020875;g__;s__
c_000000090246	d__Bacteria;p__Patescibacteria;c__ABY1;o__UBA1558;f__GWA2-36-10;g__;s__
c_000000090533	d__Bacteria;p__;c__;o__;f__;g__;s__
c_000000090991	d__Bacteria;p__Nitrospirota;c__Thermodesulfovibrionia;o__Thermodesulfovibrionales;f__JdFR-85;g__;s__
c_000000091202	d__Bacteria;p__Myxococcota_A;c__UBA796;o__UBA796;f__CAJQPC01;g__;s__
c_000000091603	d__Bacteria;p__Verrucomicrobiota;c__Verrucomicrobiae;o__Pedosphaerales;f__AAA164-E04;g__AAA164-E04;s__
c_000000091603	d__Bacteria;p__Proteobacteria;c__Gammaproteobacteria;o__PS1;f__Thioglobaceae;g__Thioglobus;s__Thioglobus autotrophicus
c_000000091843	d__Bacteria;p__Marinisomatota;c__Marinisomatia;o__Marinisomatales;f__TCS55;g__TCS55;s__
c_000000092189	d__Bacteria;p__Proteobacteria;c__Alphaproteobacteria;o__Rhodospirillales;f__;g__;s__
c_000000092189	d__Bacteria;p__Myxococcota_A;c__UBA796;o__UBA796;f__CAJQPC01;g__;s__
c_000000092189	d__Bacteria;p__Myxococcota;c__UBA9042;o__GCA-2863065;f__GCA-2863065;g__;s__
c_000000092189	d__Bacteria;p__Myxococcota;c__UBA9042;o__PHBI01;f__;g__;s__
c_000000092189	d__Bacteria;p__Actinobacteriota;c__Actinomycetia;o__Mycobacteriales;f__Mycobacteriaceae;g__Mycobacterium;s__
c_000000093051	d__Bacteria;p__Proteobacteria;c__Alphaproteobacteria;o__GCA-2731375;f__GCA-2731375;g__GCA-2731375;s__
c_000000093051	d__Archaea;p__Nanoarchaeota;c__Nanoarchaeia;o__Woesearchaeales;f__GW2011-AR9;g__JABHXC01;s__
c_000000093051	d__Bacteria;p__Myxococcota_A;c__UBA796;o__UBA796;f__;g__;s__
c_000000093073	d__Bacteria;p__Proteobacteria;c__Magnetococcia;o__Magnetococcales;f__Magnetaquicoccaceae;g__;s__
c_000000093087	d__Bacteria;p__Proteobacteria;c__Gammaproteobacteria;o__PS1;f__Thioglobaceae;g__Thioglobus;s__Thioglobus autotrophicus
c_000000093087	d__Bacteria;p__Patescibacteria;c__JAEDAM01;o__BD1-5;f__UBA6164;g__UBA6164;s__
c_000000093546	d__Bacteria;p__Myxococcota_A;c__UBA796;o__UBA796;f__;g__;s__
c_000000093744	d__Bacteria;p__Patescibacteria;c__JAEDAM01;o__BD1-5;f__UBA6164;g__UBA6164;s__UBA6164 sp002422305*
c_000000093744	d__Bacteria;p__Myxococcota_A;c__UBA796;o__UBA796;f__CAJQPC01;g__;s__
c_000000094246	d__Bacteria;p__Nitrospinota;c__Nitrospinia;o__Nitrospinales;f__;g__;s__
c_000000094246	d__Archaea;p__Nanoarchaeota;c__Nanoarchaeia;o__Woesearchaeales;f__GW2011-AR9;g__JABHXC01;s__
c_000000094297	d__Archaea;p__Thermoproteota;c__Nitrososphaeria;o__Nitrososphaerales;f__Nitrosopumilaceae;g__Nitrosopumilus;s__
c_000000094714	d__Archaea;p__Aenigmatarchaeota;c__Aenigmatarchaeia;o__GW2011-AR5;f__GCA-2688965;g__GCA-2688965*;s__GCA-2688965 sp002688965*
c_000000094956	d__Bacteria;p__Chloroflexota;c__Anaerolineae;o__Anaerolineales;f__UBA11858;g__NIOZ-UU35;s__
c_000000094956	d__Bacteria;p__Actinobacteriota;c__Acidimicrobiia;o__Acidimicrobiales;f__Ilumatobacteraceae;g__Casp-actino5;s__
c_000000096012	d__Bacteria;p__Planctomycetota;c__Phycisphaerae;o__Phycisphaerales;f__SM1A02;g__GCA-002862325;s__
c_000000096012	d__Bacteria;p__Myxococcota_A;c__UBA796;o__UBA796;f__;g__;s__
c_000000096211	d__Bacteria;p__Verrucomicrobiota;c__Verrucomicrobiae;o__Opitutales;f__DSM-45221;g__UBA7441;s__
c_000000096211	d__Bacteria;p__Proteobacteria;c__Alphaproteobacteria;o__Rhodospirillales;f__;g__;s__
c_000000096416	d__Bacteria;p__Actinobacteriota;c__Acidimicrobiia;o__Acidimicrobiales;f__Ilumatobacteraceae;g__Casp-actino5;s__
c_000000096635	d__Bacteria;p__Bdellovibrionota;c__Oligoflexia;o__Oligoflexales;f__;g__;s__
c_000000097042	d__Bacteria;p__Myxococcota_A;c__UBA796;o__UBA796;f__;g__;s__
c_000000097090	d__Bacteria;p__Myxococcota;c__UBA9042;o__UBA9042;f__UBA9042;g__;s__
c_000000098261	d__Archaea;p__Thermoproteota;c__Nitrososphaeria;o__Nitrososphaerales;f__Nitrosopumilaceae;g__Nitrosopumilus;s__
c_000000098746	d__Bacteria;p__Patescibacteria;c__JAEDAM01;o__BD1-5;f__UBA6164;g__UBA6164;s__UBA6164 sp002422305*
c_000000098829	Unassigned_host
c_000000099251	d__Archaea;p__Thermoplasmatota;c__Poseidoniia;o__Poseidoniales;f__Thalassarchaeaceae;g__MGIIb-Q1;s__
c_000000099436	d__Bacteria;p__Verrucomicrobiota;c__Verrucomicrobiae;o__Opitutales;f__JABJCN01;g__JABJCN01;s__
c_000000099822	d__Bacteria;p__Verrucomicrobiota;c__Verrucomicrobiae;o__Opitutales;f__JABJCN01;g__JABJCN01;s__
c_000000100131	d__Bacteria;p__SAR324;c__SAR324;o__SAR324;f__NAC60-12;g__;s__
c_000000100131	d__Archaea;p__Nanoarchaeota;c__Nanoarchaeia;o__Woesearchaeales;f__GW2011-AR9;g__JABHXC01;s__
c_000000100147	d__Bacteria;p__Patescibacteria;c__JAEDAM01;o__BD1-5;f__UBA6164;g__UBA6164;s__
c_000000100147	d__Bacteria;p__Actinobacteriota;c__Actinomycetia;o__Mycobacteriales;f__Mycobacteriaceae;g__Mycobacterium;s__
c_000000100305	d__Bacteria;p__Patescibacteria;c__JAEDAM01;o__BD1-5;f__UBA6164;g__UBA6164;s__UBA6164 sp002422305*
c_000000100305	d__Bacteria;p__Campylobacterota;c__Campylobacteria;o__Campylobacterales;f__Arcobacteraceae;g__CAIJNA01;s__
c_000000100414	d__Bacteria;p__Verrucomicrobiota;c__Verrucomicrobiae;o__Pedosphaerales;f__UBA1096;g__;s__
c_000000100414	d__Bacteria;p__Myxococcota_A;c__UBA796;o__UBA796;f__;g__;s__
c_000000100414	d__Bacteria;p__Myxococcota_A;c__UBA796;o__UBA9615;f__;g__;s__
c_000000100414	d__Bacteria;p__Actinobacteriota;c__Actinomycetia;o__Mycobacteriales;f__Mycobacteriaceae;g__Mycobacterium;s__
c_000000100459	d__Bacteria;p__Nitrospinota;c__Nitrospinia;o__Nitrospinales;f__;g__;s__
c_000000101032	d__Bacteria;p__Proteobacteria;c__Gammaproteobacteria;o__PS1;f__Thioglobaceae;g__Thioglobus;s__Thioglobus autotrophicus
c_000000101032	d__Bacteria;p__Myxococcota_A;c__UBA796;o__UBA9615;f__;g__;s__
c_000000101983	d__Bacteria;p__Nitrospinota;c__Nitrospinia;o__Nitrospinales;f__;g__;s__
c_000000102514	d__Bacteria;p__Proteobacteria;c__Magnetococcia;o__Magnetococcales;f__Magnetaquicoccaceae;g__;s__
c_000000102514	d__Bacteria;p__Nitrospirota;c__Thermodesulfovibrionia;o__Thermodesulfovibrionales;f__JdFR-85;g__;s__
c_000000102514	d__Bacteria;p__Myxococcota_A;c__UBA796;o__UBA9615;f__;g__;s__
c_000000102514	d__Bacteria;p__Actinobacteriota;c__Acidimicrobiia;o__Acidimicrobiales;f__MedAcidi-G1;g__UBA3125;s__
c_000000102760	d__Bacteria;p__Myxococcota;c__UBA9042;o__UBA9042;f__UBA9042;g__;s__
c_000000102880	d__Bacteria;p__SAR324;c__SAR324;o__SAR324;f__NAC60-12;g__JCVI-SCAAA005;s__
c_000000102880	d__Bacteria;p__Proteobacteria;c__Magnetococcia;o__Magnetococcales;f__Magnetaquicoccaceae;g__;s__
c_000000102880	d__Bacteria;p__Myxococcota;c__UBA9042;o__PHBI01;f__;g__;s__
c_000000102930	d__Bacteria;p__Proteobacteria;c__Gammaproteobacteria;o__GCF-002020875;f__GCF-002020875;g__;s__
c_000000102986	d__Bacteria;p__Patescibacteria;c__JAEDAM01;o__BD1-5;f__UBA6164;g__UBA6164;s__
c_000000103537	d__Bacteria;p__Verrucomicrobiota;c__Verrucomicrobiae;o__Opitutales;f__JABJCN01;g__JABJCN01;s__
c_000000103537	d__Bacteria;p__Myxococcota_A;c__UBA796;o__UBA796;f__;g__;s__
c_000000103856	d__Bacteria;p__Myxococcota_A;c__UBA796;o__UBA796;f__;g__;s__
c_000000103856	d__Bacteria;p__Myxococcota_A;c__UBA796;o__UBA9615;f__;g__;s__
c_000000103856	d__Bacteria;p__Myxococcota;c__UBA9042;o__GCA-2863065;f__GCA-2863065;g__;s__
c_000000103938	d__Bacteria;p__Verrucomicrobiota;c__Verrucomicrobiae;o__;f__;g__;s__
c_000000103967	d__Bacteria;p__Marinisomatota;c__Marinisomatia;o__Marinisomatales;f__TCS55;g__TCS55;s__
c_000000104085	d__Bacteria;p__Nitrospinota;c__Nitrospinia;o__Nitrospinales;f__;g__;s__
c_000000104085	d__Bacteria;p__Chloroflexota;c__Anaerolineae;o__Anaerolineales;f__UBA11858;g__NIOZ-UU35;s__
c_000000104464	d__Bacteria;p__Marinisomatota;c__Marinisomatia;o__Marinisomatales;f__JABMOV01;g__JABMOV01;s__
c_000000104510	d__Bacteria;p__Proteobacteria;c__Gammaproteobacteria;o__GCF-002020875;f__GCF-002020875;g__;s__
c_000000104510	d__Bacteria;p__Nitrospinota;c__Nitrospinia;o__Nitrospinales;f__;g__;s__
c_000000104510	d__Bacteria;p__Marinisomatota;c__Marinisomatia;o__SCGC-AAA003-L08;f__D37C17;g__JABHHG01;s__
c_000000104835	d__Bacteria;p__Actinobacteriota;c__Acidimicrobiia;o__Acidimicrobiales;f__Ilumatobacteraceae;g__Casp-actino5;s__
c_000000105313	d__Bacteria;p__Verrucomicrobiota;c__Verrucomicrobiae;o__Opitutales;f__JABJCN01;g__JABJCN01;s__
c_000000105313	d__Bacteria;p__Verrucomicrobiota;c__Verrucomicrobiae;o__Pedosphaerales;f__UBA1096;g__;s__
c_000000106280	d__Bacteria;p__Proteobacteria;c__Alphaproteobacteria;o__Rhodospirillales;f__;g__;s__
c_000000106939	d__Bacteria;p__Nitrospinota;c__Nitrospinia;o__Nitrospinales;f__;g__;s__
c_000000107012	d__Bacteria;p__SAR324;c__SAR324;o__SAR324;f__NAC60-12;g__JCVI-SCAAA005;s__
c_000000107048	d__Bacteria;p__Myxococcota;c__UBA9042;o__GCA-2863065;f__GCA-2863065;g__;s__
c_000000107048	d__Bacteria;p__Chloroflexota;c__Anaerolineae;o__Anaerolineales;f__UBA11858;g__NIOZ-UU35;s__
c_000000107590	d__Bacteria;p__Myxococcota_A;c__UBA796;o__UBA9615;f__;g__;s__
c_000000107797	d__Bacteria;p__Nitrospinota;c__Nitrospinia;o__Nitrospinales;f__;g__;s__
c_000000108448	d__Bacteria;p__SAR324;c__SAR324;o__SAR324;f__NAC60-12;g__;s__
c_000000108448	d__Bacteria;p__Proteobacteria;c__Gammaproteobacteria;o__GCF-002020875;f__GCF-002020875;g__Thiopontia;s__
c_000000108597	d__Bacteria;p__Proteobacteria;c__Magnetococcia;o__Magnetococcales;f__Magnetaquicoccaceae;g__;s__
c_000000109024	d__Bacteria;p__Proteobacteria;c__Magnetococcia;o__Magnetococcales;f__Magnetaquicoccaceae;g__;s__
c_000000109024	d__Bacteria;p__Planctomycetota;c__Phycisphaerae;o__Phycisphaerales;f__SM1A02;g__GCA-002862325;s__
c_000000109024	d__Bacteria;p__Myxococcota_A;c__UBA796;o__UBA9615;f__;g__;s__
c_000000109024	d__Bacteria;p__Myxococcota_A;c__UBA796;o__;f__;g__;s__
c_000000109024	d__Bacteria;p__Myxococcota_A;c__UBA796;o__UBA796;f__CAJQPC01;g__;s__
c_000000109024	d__Bacteria;p__Myxococcota_A;c__UBA796;o__UBA796;f__;g__;s__
c_000000109024	d__Bacteria;p__Myxococcota;c__UBA9042;o__GCA-2863065;f__GCA-2863065;g__;s__
c_000000109024	d__Bacteria;p__Myxococcota;c__UBA9042;o__PHBI01;f__;g__;s__
c_000000109024	d__Bacteria;p__Myxococcota;c__UBA9042;o__UBA9042;f__UBA9042;g__;s__
c_000000109116	d__Bacteria;p__Proteobacteria;c__Alphaproteobacteria;o__Rhodospirillales;f__Casp-alpha2;g__PTLJ01;s__
c_000000109116	d__Bacteria;p__Proteobacteria;c__Magnetococcia;o__Magnetococcales;f__Magnetaquicoccaceae;g__;s__
c_000000109174	d__Bacteria;p__Patescibacteria;c__JAEDAM01;o__BD1-5;f__UBA6164;g__UBA6164;s__UBA6164 sp002422305*
c_000000109174	d__Bacteria;p__Nitrospirota;c__Thermodesulfovibrionia;o__Thermodesulfovibrionales;f__JdFR-85;g__;s__
c_000000109200	d__Bacteria;p__Marinisomatota;c__Marinisomatia;o__Marinisomatales;f__JABMOV01;g__JABMOV01;s__
c_000000109470	d__Bacteria;p__Myxococcota_A;c__UBA796;o__UBA796;f__;g__;s__
c_000000109816	d__Bacteria;p__Proteobacteria;c__Alphaproteobacteria;o__Rhodospirillales;f__;g__;s__
c_000000109816	d__Bacteria;p__Actinobacteriota;c__Acidimicrobiia;o__Acidimicrobiales;f__MedAcidi-G1;g__UBA3125;s__
c_000000110171	d__Bacteria;p__Proteobacteria;c__;o__;f__;g__;s__
c_000000110201	d__Bacteria;p__Myxococcota;c__UBA9042;o__GCA-2863065;f__GCA-2863065;g__;s__
c_000000110242	d__Bacteria;p__;c__;o__;f__;g__;s__
c_000000110250	d__Bacteria;p__Proteobacteria;c__Alphaproteobacteria;o__Rhodospirillales;f__;g__;s__
c_000000110391	d__Bacteria;p__Nitrospinota;c__Nitrospinia;o__Nitrospinales;f__;g__;s__
c_000000110835	d__Bacteria;p__Myxococcota_A;c__UBA796;o__UBA796;f__CAJQPC01;g__;s__
c_000000111251	d__Bacteria;p__Marinisomatota;c__Marinisomatia;o__SCGC-AAA003-L08;f__D37C17;g__JABHHG01;s__
c_000000111438	d__Bacteria;p__Marinisomatota;c__Marinisomatia;o__Marinisomatales;f__JABMOV01;g__JABMOV01;s__
c_000000111792	d__Bacteria;p__Actinobacteriota;c__Acidimicrobiia;o__Acidimicrobiales;f__Ilumatobacteraceae;g__Casp-actino5;s__
c_000000111882	d__Bacteria;p__Planctomycetota;c__Planctomycetia;o__Planctomycetales;f__Planctomycetaceae;g__;s__
c_000000111957	d__Bacteria;p__SAR324;c__SAR324;o__SAR324;f__NAC60-12;g__JCVI-SCAAA005;s__
c_000000111957	d__Bacteria;p__Patescibacteria;c__ABY1;o__Magasanikbacterales;f__UBA922;g__;s__
c_000000111983	d__Bacteria;p__;c__;o__;f__;g__;s__
c_000000112324	d__Bacteria;p__Proteobacteria;c__Magnetococcia;o__Magnetococcales*;f__;g__;s__
c_000000112397	d__Bacteria;p__Proteobacteria;c__Magnetococcia;o__Magnetococcales;f__Magnetaquicoccaceae;g__;s__
c_000000112415	d__Bacteria;p__SAR324;c__SAR324;o__SAR324;f__NAC60-12;g__;s__
c_000000112415	d__Bacteria;p__Patescibacteria;c__JAEDAM01;o__BD1-5;f__UBA6164;g__UBA6164;s__UBA6164 sp002422305*
c_000000112581	d__Bacteria;p__Proteobacteria;c__Gammaproteobacteria;o__GCF-002020875;f__GCF-002020875;g__;s__
c_000000112581	d__Bacteria;p__Desulfobacterota;c__Desulfobulbia;o__Desulfobulbales;f__Desulfurivibrionaceae;g__Desulfobia;s__
c_000000112659	d__Bacteria;p__Actinobacteriota;c__Actinomycetia;o__Mycobacteriales;f__Mycobacteriaceae;g__Mycobacterium;s__Mycobacterium sp903877095
c_000000112833	d__Bacteria;p__Nitrospinota;c__Nitrospinia;o__Nitrospinales;f__;g__;s__
c_000000112973	d__Bacteria;p__Myxococcota_A;c__UBA796;o__UBA796;f__CAJQPC01;g__;s__
c_000000113150	d__Bacteria;p__Verrucomicrobiota;c__Verrucomicrobiae;o__Pedosphaerales;f__GCA-2715965;g__GCA-2715965;s__
c_000000113150	d__Bacteria;p__Nitrospinota;c__Nitrospinia;o__Nitrospinales;f__;g__;s__
c_000000113252	d__Bacteria;p__Marinisomatota;c__Marinisomatia;o__Marinisomatales;f__TCS55;g__TCS55;s__
c_000000113745	d__Bacteria;p__Proteobacteria;c__Gammaproteobacteria;o__PS1;f__Thioglobaceae;g__Thioglobus;s__Thioglobus autotrophicus
c_000000113856	d__Bacteria;p__Myxococcota_A;c__UBA796;o__UBA9615;f__;g__;s__
c_000000113856	d__Bacteria;p__Myxococcota;c__UBA9042;o__GCA-2863065;f__GCA-2863065;g__;s__
c_000000114654	d__Bacteria;p__SAR324;c__SAR324;o__SAR324;f__NAC60-12;g__;s__
c_000000114679	d__Bacteria;p__Proteobacteria;c__Magnetococcia;o__Magnetococcales;f__Magnetaquicoccaceae;g__;s__
c_000000114820	d__Bacteria;p__Verrucomicrobiota;c__Verrucomicrobiae;o__Opitutales;f__JABJCN01;g__JABJCN01;s__
c_000000114859	d__Bacteria;p__Myxococcota_A;c__UBA796;o__UBA9615;f__;g__;s__
c_000000114859	d__Bacteria;p__Actinobacteriota;c__Actinomycetia;o__Mycobacteriales;f__Mycobacteriaceae;g__Mycobacterium;s__
c_000000114926	d__Bacteria;p__Proteobacteria;c__Gammaproteobacteria;o__;f__;g__;s__
c_000000115004	d__Bacteria;p__Proteobacteria;c__Gammaproteobacteria;o__GCF-002020875;f__GCF-002020875;g__;s__
c_000000115161	d__Bacteria;p__Patescibacteria;c__JAEDAM01;o__BD1-5;f__UBA6164;g__UBA6164;s__UBA6164 sp002422305*
c_000000116023	d__Archaea;p__Thermoproteota;c__Nitrososphaeria;o__Nitrososphaerales;f__Nitrosopumilaceae;g__;s__
c_000000116023	d__Archaea;p__Nanoarchaeota;c__Nanoarchaeia;o__Woesearchaeales;f__GW2011-AR9;g__JABHXC01;s__
c_000000116074	d__Bacteria;p__SAR324;c__SAR324;o__SAR324;f__NAC60-12;g__JCVI-SCAAA005;s__
c_000000116677	d__Bacteria;p__Proteobacteria;c__Gammaproteobacteria;o__UBA7916;f__UBA7916;g__UBA7916;s__UBA7916 sp002722435
c_000000116845	d__Bacteria;p__Proteobacteria;c__Magnetococcia;o__Magnetococcales;f__Magnetaquicoccaceae;g__;s__
c_000000116845	d__Bacteria;p__Patescibacteria;c__ABY1;o__Magasanikbacterales;f__UBA922;g__;s__
c_000000117111	d__Bacteria;p__Myxococcota;c__UBA9042;o__UBA9042;f__UBA9042;g__;s__
c_000000117193	d__Bacteria;p__;c__;o__;f__;g__;s__
c_000000117431	d__Bacteria;p__Myxococcota;c__UBA9042;o__UBA9042;f__UBA9042;g__;s__
c_000000117431	d__Bacteria;p__Actinobacteriota;c__Actinomycetia;o__Mycobacteriales;f__Mycobacteriaceae;g__Mycobacterium;s__
c_000000117571	d__Bacteria;p__Proteobacteria;c__Alphaproteobacteria;o__Rhodobacterales;f__Rhodobacteraceae*;g__;s__
c_000000118060	d__Bacteria;p__;c__;o__;f__;g__;s__
c_000000118263	d__Bacteria;p__Patescibacteria;c__JAEDAM01;o__BD1-5;f__UBA6164;g__UBA6164;s__
c_000000118411	d__Bacteria;p__Actinobacteriota;c__Acidimicrobiia;o__Acidimicrobiales;f__Ilumatobacteraceae;g__Casp-actino5;s__
c_000000119169	d__Bacteria;p__Proteobacteria;c__Magnetococcia;o__Magnetococcales;f__Magnetaquicoccaceae;g__;s__
c_000000119169	d__Bacteria;p__Patescibacteria;c__ABY1;o__UBA1558;f__GWA2-36-10;g__;s__
c_000000119169	d__Bacteria;p__Myxococcota_A;c__UBA796;o__UBA796;f__CAJQPC01;g__;s__
c_000000120103	d__Bacteria;p__Marinisomatota;c__Marinisomatia;o__Marinisomatales;f__TCS55;g__TCS55;s__
c_000000120140	d__Archaea;p__;c__;o__;f__;g__;s__
c_000000120365	d__Bacteria;p__Proteobacteria;c__Gammaproteobacteria;o__Burkholderiales;f__;g__;s__
c_000000120365	d__Bacteria;p__Actinobacteriota;c__Acidimicrobiia;o__Acidimicrobiales;f__MedAcidi-G1;g__UBA3125;s__
c_000000121116	d__Bacteria;p__;c__;o__;f__;g__;s__
c_000000121835	d__Bacteria;p__Chloroflexota;c__Anaerolineae;o__Anaerolineales;f__UBA11858;g__NIOZ-UU35;s__
c_000000121912	d__Bacteria;p__Verrucomicrobiota;c__Verrucomicrobiae;o__;f__;g__;s__
c_000000122572	d__Bacteria;p__Verrucomicrobiota;c__Verrucomicrobiae;o__Pedosphaerales;f__AAA164-E04;g__AAA164-E04;s__
c_000000122572	d__Bacteria;p__Patescibacteria;c__JAEDAM01;o__BD1-5;f__UBA6164;g__UBA6164;s__UBA6164 sp002422305*
c_000000123028	d__Bacteria;p__Actinobacteriota;c__Actinomycetia;o__Mycobacteriales;f__Mycobacteriaceae;g__Mycobacterium;s__
c_000000123283	d__Bacteria;p__;c__;o__;f__;g__;s__
c_000000123633	Unassigned_host
c_000000123883	d__Bacteria;p__Proteobacteria;c__Gammaproteobacteria;o__Thiotrichales;f__Thiotrichaceae;g__Leucothrix;s__
c_000000124167	d__Bacteria;p__Myxococcota_A;c__UBA796;o__UBA796;f__;g__;s__
c_000000124167	d__Bacteria;p__Actinobacteriota;c__Actinomycetia;o__Mycobacteriales;f__Mycobacteriaceae;g__Mycobacterium;s__
c_000000124723	d__Bacteria;p__Verrucomicrobiota;c__Verrucomicrobiae;o__Opitutales;f__JABJCN01;g__JABJCN01;s__
c_000000124723	d__Bacteria;p__Verrucomicrobiota;c__Verrucomicrobiae;o__Pedosphaerales;f__UBA1096;g__;s__
c_000000124723	d__Bacteria;p__SAR324;c__SAR324;o__SAR324;f__NAC60-12;g__;s__
c_000000124723	d__Bacteria;p__Myxococcota_A;c__UBA796;o__UBA796;f__CAJQPC01;g__;s__
c_000000124723	d__Bacteria;p__Actinobacteriota;c__Acidimicrobiia;o__Acidimicrobiales;f__Ilumatobacteraceae;g__Casp-actino5;s__
c_000000124723	d__Bacteria;p__Actinobacteriota;c__Actinomycetia;o__Mycobacteriales;f__Mycobacteriaceae;g__Mycobacterium;s__
c_000000124937	d__Bacteria;p__Proteobacteria;c__Magnetococcia;o__Magnetococcales;f__Magnetaquicoccaceae;g__;s__
c_000000124937	d__Bacteria;p__Myxococcota_A;c__UBA796;o__UBA9615;f__;g__;s__
c_000000124937	d__Bacteria;p__Chloroflexota;c__Anaerolineae;o__Anaerolineales;f__EnvOPS12;g__Desulfolinea;s__
c_000000124937	d__Bacteria;p__Actinobacteriota;c__Acidimicrobiia;o__Acidimicrobiales;f__Ilumatobacteraceae;g__Casp-actino5;s__
c_000000125191	d__Bacteria;p__Proteobacteria;c__Alphaproteobacteria;o__;f__;g__;s__
c_000000125191	d__Bacteria;p__Proteobacteria;c__Magnetococcia;o__Magnetococcales;f__Magnetaquicoccaceae;g__;s__
c_000000125191	d__Bacteria;p__Myxococcota_A;c__UBA796;o__UBA9615;f__;g__;s__
c_000000125191	d__Bacteria;p__Actinobacteriota;c__Acidimicrobiia;o__Acidimicrobiales;f__MedAcidi-G1;g__UBA3125;s__
c_000000125699	d__Bacteria;p__Verrucomicrobiota;c__Verrucomicrobiae;o__Pedosphaerales;f__GCA-2715965;g__GCA-2715965;s__
c_000000125758	d__Bacteria;p__Nitrospinota;c__Nitrospinia;o__Nitrospinales;f__;g__;s__
c_000000125807	d__Bacteria;p__;c__;o__;f__;g__;s__
c_000000126436	d__Bacteria;p__;c__;o__;f__;g__;s__
c_000000126816	d__Bacteria;p__Marinisomatota;c__Marinisomatia;o__SCGC-AAA003-L08;f__D37C17;g__JABHHG01;s__
c_000000126924	Unassigned_host
c_000000127549	d__Bacteria;p__Patescibacteria;c__JAEDAM01;o__BD1-5;f__UBA6164;g__UBA6164;s__UBA6164 sp002422305*
c_000000127842	d__Bacteria;p__Proteobacteria;c__Magnetococcia;o__Magnetococcales;f__Magnetaquicoccaceae;g__;s__
c_000000127848	d__Bacteria;p__Myxococcota_A;c__UBA796;o__UBA9615;f__;g__;s__
c_000000127848	d__Bacteria;p__Myxococcota;c__UBA9042;o__UBA9042;f__UBA9042;g__;s__
c_000000128309	d__Bacteria;p__;c__;o__;f__;g__;s__
c_000000128607	d__Bacteria;p__Nitrospinota;c__Nitrospinia;o__Nitrospinales;f__;g__;s__
c_000000128850	d__Bacteria;p__Verrucomicrobiota;c__Verrucomicrobiae;o__;f__;g__;s__
c_000000128850	d__Bacteria;p__Verrucomicrobiota;c__Verrucomicrobiae;o__Pedosphaerales;f__GCA-2715965;g__GCA-2715965;s__
c_000000128850	d__Bacteria;p__Proteobacteria;c__Magnetococcia;o__Magnetococcales;f__Magnetaquicoccaceae;g__;s__
c_000000128850	d__Bacteria;p__Myxococcota_A;c__UBA796;o__UBA796;f__CAJQPC01;g__;s__
c_000000128850	d__Bacteria;p__Chloroflexota;c__Anaerolineae;o__Anaerolineales;f__UBA11858;g__NIOZ-UU35;s__
c_000000128850	d__Bacteria;p__Actinobacteriota;c__Acidimicrobiia;o__Acidimicrobiales;f__MedAcidi-G1;g__UBA3125;s__
c_000000128943	d__Bacteria;p__Actinobacteriota;c__Acidimicrobiia;o__Acidimicrobiales;f__Ilumatobacteraceae;g__Casp-actino5;s__
c_000000129038	d__Bacteria;p__Verrucomicrobiota;c__Verrucomicrobiae;o__;f__;g__;s__
c_000000129038	d__Bacteria;p__Proteobacteria;c__Alphaproteobacteria;o__Rhodospirillales;f__2-02-FULL-58-16_A;g__;s__
c_000000129038	d__Bacteria;p__Proteobacteria;c__Magnetococcia;o__Magnetococcales;f__Magnetaquicoccaceae;g__;s__
c_000000129038	d__Bacteria;p__Myxococcota;c__UBA9042;o__PHBI01;f__;g__;s__
c_000000129213	d__Bacteria;p__Proteobacteria;c__Gammaproteobacteria;o__GCF-002020875;f__GCF-002020875;g__;s__
c_000000129213	d__Bacteria;p__Patescibacteria;c__JAEDAM01;o__BD1-5;f__UBA6164;g__UBA6164;s__
c_000000129394	d__Bacteria;p__;c__;o__;f__;g__;s__
c_000000129527	d__Bacteria;p__Proteobacteria;c__Gammaproteobacteria;o__Thiotrichales;f__Thiotrichaceae;g__Leucothrix;s__
c_000000129728	d__Bacteria;p__Actinobacteriota;c__Acidimicrobiia;o__Acidimicrobiales;f__Ilumatobacteraceae;g__Casp-actino5;s__
c_000000129985	d__Bacteria;p__Nitrospinota;c__Nitrospinia;o__Nitrospinales;f__;g__;s__
c_000000130017	d__Bacteria;p__Proteobacteria;c__Magnetococcia;o__Magnetococcales;f__Magnetaquicoccaceae;g__;s__
c_000000130410	d__Bacteria;p__Proteobacteria;c__Alphaproteobacteria;o__Rhodospirillales;f__;g__;s__
c_000000130410	d__Bacteria;p__Proteobacteria;c__Gammaproteobacteria;o__PS1;f__Thioglobaceae;g__Thioglobus;s__Thioglobus autotrophicus
c_000000130410	d__Bacteria;p__Actinobacteriota;c__Acidimicrobiia;o__Acidimicrobiales;f__Ilumatobacteraceae;g__Casp-actino5;s__
c_000000130451	d__Bacteria;p__Myxococcota;c__UBA9042;o__UBA9042;f__UBA9042;g__;s__
c_000000130681	d__Bacteria;p__Verrucomicrobiota;c__Verrucomicrobiae;o__Pedosphaerales;f__AAA164-E04;g__AAA164-E04;s__
c_000000130731	d__Bacteria;p__Verrucomicrobiota;c__Verrucomicrobiae;o__;f__;g__;s__
c_000000131096	d__Archaea;p__Halobacteriota;c__Methanosarcinia;o__Methanosarcinales;f__Methanosarcinaceae;g__;s__
c_000000131280	d__Bacteria;p__Proteobacteria;c__Gammaproteobacteria;o__GCF-002020875;f__GCF-002020875;g__;s__
c_000000131336	d__Bacteria;p__Actinobacteriota;c__Acidimicrobiia;o__Acidimicrobiales;f__MedAcidi-G1;g__UBA3125;s__
c_000000131336	d__Bacteria;p__Actinobacteriota;c__Actinomycetia;o__Mycobacteriales;f__Mycobacteriaceae;g__Mycobacterium;s__
c_000000131446	d__Bacteria;p__Myxococcota_A;c__UBA796;o__UBA796;f__;g__;s__
c_000000131446	d__Bacteria;p__Myxococcota_A;c__UBA796;o__UBA9615;f__;g__;s__
c_000000131446	d__Bacteria;p__Myxococcota;c__UBA9042;o__UBA9042;f__UBA9042;g__;s__
c_000000131446	d__Bacteria;p__Actinobacteriota;c__Acidimicrobiia;o__Acidimicrobiales;f__MedAcidi-G1;g__UBA3125;s__
c_000000131538	d__Bacteria;p__;c__;o__;f__;g__;s__
c_000000131856	d__Bacteria;p__Proteobacteria;c__Magnetococcia;o__Magnetococcales;f__Magnetaquicoccaceae;g__;s__
c_000000131856	d__Bacteria;p__Myxococcota_A;c__UBA796;o__UBA9615;f__;g__;s__
c_000000131856	d__Bacteria;p__Myxococcota;c__UBA9042;o__UBA9042;f__UBA9042;g__;s__
c_000000131918	d__Archaea;p__Thermoproteota;c__Nitrososphaeria;o__Nitrososphaerales;f__Nitrosopumilaceae;g__;s__
c_000000131954	d__Bacteria;p__;c__;o__;f__;g__;s__
c_000000132198	d__Bacteria;p__Myxococcota_A;c__UBA796;o__UBA9615;f__;g__;s__
c_000000132479	d__Bacteria;p__Proteobacteria;c__Alphaproteobacteria;o__Rhodospirillales;f__;g__;s__
c_000000133074	d__Bacteria;p__Proteobacteria;c__;o__;f__;g__;s__
c_000000133228	d__Bacteria;p__Verrucomicrobiota;c__Verrucomicrobiae;o__Pedosphaerales;f__AAA164-E04;g__AAA164-E04;s__
c_000000133392	d__Bacteria;p__Proteobacteria;c__Alphaproteobacteria;o__Rhodospirillales;f__;g__;s__
c_000000133847	d__Bacteria;p__Verrucomicrobiota;c__Verrucomicrobiae;o__Pedosphaerales;f__GCA-2715965;g__GCA-2715965;s__
c_000000133847	d__Archaea;p__Thermoplasmatota;c__Poseidoniia;o__Poseidoniales;f__Thalassarchaeaceae;g__MGIIb-Q1;s__
c_000000133847	d__Bacteria;p__Proteobacteria;c__Gammaproteobacteria;o__GCF-002020875;f__GCF-002020875;g__;s__
c_000000133847	d__Bacteria;p__Proteobacteria;c__Gammaproteobacteria;o__GCF-002020875;f__GCF-002020875;g__Thiopontia;s__
c_000000133847	d__Bacteria;p__Proteobacteria;c__Gammaproteobacteria;o__GCF-002020875;f__GCF-002020875;g__Thiopontia*;s__
c_000000134016	d__Bacteria;p__Myxococcota_A;c__UBA796;o__UBA796;f__CAJQPC01;g__;s__
c_000000134107	d__Bacteria;p__Myxococcota_A;c__UBA796;o__UBA9615;f__;g__;s__
c_000000134107	d__Bacteria;p__Actinobacteriota;c__Actinomycetia;o__Mycobacteriales;f__Mycobacteriaceae;g__Mycobacterium;s__
c_000000134132	d__Bacteria;p__Planctomycetota;c__Planctomycetia;o__Planctomycetales;f__Planctomycetaceae;g__;s__
c_000000134615	d__Bacteria;p__Planctomycetota;c__UBA1135;o__UBA1135;f__UBA1135;g__JACNIZ01;s__JACNIZ01 sp014382805*
c_000000135044	d__Bacteria;p__Proteobacteria;c__Gammaproteobacteria;o__PS1;f__Thioglobaceae;g__Thioglobus;s__Thioglobus autotrophicus
c_000000135392	d__Bacteria;p__Marinisomatota;c__Marinisomatia;o__SCGC-AAA003-L08;f__D37C17;g__JABHHG01;s__
c_000000136274	d__Bacteria;p__Verrucomicrobiota;c__Verrucomicrobiae;o__Pedosphaerales;f__GCA-2715965;g__GCA-2715965;s__
c_000000136274	d__Bacteria;p__Myxococcota_A;c__UBA796;o__UBA796;f__;g__;s__
c_000000136287	d__Bacteria;p__Proteobacteria;c__Magnetococcia;o__Magnetococcales*;f__;g__;s__
c_000000136287	d__Bacteria;p__Actinobacteriota;c__Actinomycetia;o__Mycobacteriales;f__Mycobacteriaceae;g__Mycobacterium;s__
c_000000136379	d__Bacteria;p__Proteobacteria;c__Alphaproteobacteria;o__Rhodobacterales;f__Rhodobacteraceae;g__;s__
c_000000136379	d__Bacteria;p__Myxococcota;c__UBA9042;o__PHBI01;f__;g__;s__
c_000000136379	d__Bacteria;p__Actinobacteriota;c__Actinomycetia;o__Mycobacteriales;f__Mycobacteriaceae;g__Mycobacterium;s__
c_000000136470	d__Bacteria;p__Myxococcota_A;c__UBA796;o__UBA9615;f__;g__;s__
c_000000137963	d__Bacteria;p__Proteobacteria;c__Magnetococcia;o__Magnetococcales;f__Magnetaquicoccaceae;g__;s__
c_000000137963	d__Bacteria;p__Myxococcota_A;c__UBA796;o__UBA9615;f__;g__;s__
c_000000138333	d__Bacteria;p__Nitrospinota;c__Nitrospinia;o__Nitrospinales;f__;g__;s__
c_000000139264	d__Bacteria;p__Verrucomicrobiota;c__Verrucomicrobiae;o__;f__;g__;s__
c_000000139264	d__Bacteria;p__SAR324;c__SAR324;o__SAR324;f__NAC60-12;g__;s__
c_000000139365	d__Bacteria;p__;c__;o__;f__;g__;s__
c_000000139831	d__Bacteria;p__Desulfobacterota;c__Desulfobulbia;o__Desulfobulbales;f__Desulfurivibrionaceae;g__Desulfobia;s__
c_000000140764	d__Bacteria;p__Nitrospirota;c__Thermodesulfovibrionia;o__Thermodesulfovibrionales;f__JdFR-85;g__;s__
c_000000141611	d__Bacteria;p__;c__;o__;f__;g__;s__
c_000000142317	d__Bacteria;p__Verrucomicrobiota;c__Verrucomicrobiae;o__Pedosphaerales;f__GCA-2715965;g__GCA-2715965;s__
c_000000142317	d__Bacteria;p__SAR324;c__SAR324;o__SAR324;f__NAC60-12;g__;s__
c_000000142317	d__Bacteria;p__Nitrospinota;c__Nitrospinia;o__Nitrospinales;f__;g__;s__
c_000000142826	d__Bacteria;p__Verrucomicrobiota;c__Verrucomicrobiae;o__Pedosphaerales;f__UBA1096;g__UBA1096;s__UBA1096 sp002684915
c_000000143194	d__Bacteria;p__Proteobacteria;c__Gammaproteobacteria;o__PS1;f__Thioglobaceae;g__Thioglobus;s__Thioglobus autotrophicus
c_000000143281	d__Archaea;p__Thermoplasmatota;c__Poseidoniia;o__Poseidoniales;f__Thalassarchaeaceae;g__MGIIb-Q1;s__
c_000000143281	d__Bacteria;p__Proteobacteria;c__Gammaproteobacteria;o__GCF-002020875;f__GCF-002020875;g__;s__
c_000000143301	Unassigned_host
c_000000143897	d__Bacteria;p__Proteobacteria;c__Gammaproteobacteria;o__GCF-002020875;f__GCF-002020875;g__;s__
c_000000143920	d__Bacteria;p__Myxococcota;c__UBA9042;o__GCA-2863065;f__GCA-2863065;g__;s__
c_000000144080	d__Archaea;p__Thermoplasmatota;c__Poseidoniia;o__Poseidoniales;f__Thalassarchaeaceae;g__MGIIb-Q1;s__
c_000000144080	d__Bacteria;p__Myxococcota;c__UBA9042;o__GCA-2863065;f__GCA-2863065;g__;s__
c_000000144168	d__Bacteria;p__Actinobacteriota;c__Actinomycetia;o__Mycobacteriales;f__Mycobacteriaceae;g__Mycobacterium;s__
c_000000144991	d__Bacteria;p__Actinobacteriota;c__Actinomycetia;o__Mycobacteriales;f__Mycobacteriaceae;g__Mycobacterium;s__Mycobacterium sp903877095
c_000000145007	d__Bacteria;p__Myxococcota_A;c__UBA796;o__UBA796;f__;g__;s__
c_000000145007	d__Bacteria;p__Chloroflexota;c__Anaerolineae;o__Anaerolineales;f__UBA11858;g__NIOZ-UU35;s__
c_000000145293	d__Bacteria;p__SAR324;c__SAR324;o__SAR324;f__NAC60-12;g__JCVI-SCAAA005;s__
c_000000145737	d__Bacteria;p__Myxococcota_A;c__UBA796;o__UBA796;f__CAJQPC01;g__;s__
c_000000146252	d__Bacteria;p__Proteobacteria;c__Alphaproteobacteria;o__Rhodospirillales;f__;g__;s__
c_000000146775	d__Bacteria;p__Verrucomicrobiota;c__Verrucomicrobiae;o__Pedosphaerales;f__GCA-2715965;g__GCA-2715965;s__
c_000000147310	d__Bacteria;p__Chloroflexota;c__Anaerolineae;o__Anaerolineales;f__UBA11858;g__NIOZ-UU35;s__
c_000000147806	d__Bacteria;p__Proteobacteria;c__Alphaproteobacteria;o__Rhodospirillales;f__;g__;s__
c_000000147857	d__Archaea;p__Nanoarchaeota;c__Nanoarchaeia;o__Pacearchaeales;f__GW2011-AR1;g__ARS23;s__ARS23 sp002686195*
c_000000147910	d__Bacteria;p__Planctomycetota;c__Phycisphaerae;o__Phycisphaerales;f__SM1A02;g__GCA-002862325;s__
c_000000147910	d__Bacteria;p__Myxococcota_A;c__UBA796;o__;f__;g__;s__
c_000000148018	d__Archaea;p__Thermoproteota;c__Nitrososphaeria;o__Nitrososphaerales;f__Nitrosopumilaceae;g__;s__
c_000000148487	d__Bacteria;p__Proteobacteria;c__Magnetococcia;o__Magnetococcales;f__Magnetaquicoccaceae;g__;s__
c_000000148487	d__Bacteria;p__Planctomycetota;c__Planctomycetia;o__Planctomycetales;f__Planctomycetaceae;g__;s__
c_000000148487	d__Bacteria;p__Planctomycetota;c__Planctomycetia;o__Planctomycetales;f__Planctomycetaceae;g__JABMPE01;s__
c_000000148487	d__Bacteria;p__Myxococcota_A;c__UBA796;o__UBA9615;f__;g__;s__
c_000000148487	d__Bacteria;p__Actinobacteriota;c__Acidimicrobiia;o__Acidimicrobiales;f__UBA11606;g__;s__
c_000000148582	d__Bacteria;p__;c__;o__;f__;g__;s__
c_000000148705	d__Bacteria;p__Proteobacteria;c__Magnetococcia;o__Magnetococcales;f__Magnetaquicoccaceae;g__;s__
c_000000148717	d__Bacteria;p__Patescibacteria;c__JAEDAM01;o__BD1-5;f__UBA6164;g__UBA6164;s__UBA6164 sp002422305*
c_000000148749	d__Bacteria;p__Campylobacterota;c__Campylobacteria;o__Campylobacterales;f__;g__;s__
c_000000149237	d__Bacteria;p__;c__;o__;f__;g__;s__
c_000000149547	d__Bacteria;p__;c__;o__;f__;g__;s__
c_000000149832	d__Bacteria;p__Verrucomicrobiota;c__Verrucomicrobiae;o__;f__;g__;s__
c_000000149832	d__Bacteria;p__Myxococcota_A;c__UBA796;o__;f__;g__;s__
c_000000149832	d__Bacteria;p__Myxococcota_A;c__UBA796;o__UBA9615;f__;g__;s__
c_000000149832	d__Bacteria;p__Myxococcota;c__UBA9042;o__UBA9042;f__UBA9042;g__;s__
c_000000149832	d__Bacteria;p__Myxococcota;c__UBA9042;o__GCA-2863065;f__GCA-2863065;g__;s__
c_000000149832	d__Bacteria;p__Myxococcota;c__UBA9042;o__PHBI01;f__;g__;s__
c_000000149832	d__Bacteria;p__Actinobacteriota;c__Acidimicrobiia;o__Acidimicrobiales;f__MedAcidi-G1;g__UBA3125;s__
c_000000150159	d__Bacteria;p__Proteobacteria;c__Gammaproteobacteria;o__PS1;f__Thioglobaceae;g__Thioglobus;s__Thioglobus autotrophicus
c_000000150665	d__Bacteria;p__Marinisomatota;c__Marinisomatia;o__Marinisomatales;f__TCS55;g__TCS55;s__
c_000000151301	d__Bacteria;p__Marinisomatota;c__Marinisomatia;o__SCGC-AAA003-L08;f__D37C17;g__JABHHG01;s__
c_000000151330	d__Bacteria;p__Actinobacteriota;c__Acidimicrobiia;o__Acidimicrobiales;f__Ilumatobacteraceae;g__Casp-actino5;s__
c_000000151907	d__Bacteria;p__Actinobacteriota;c__Actinomycetia;o__Mycobacteriales;f__Mycobacteriaceae;g__Mycobacterium;s__
c_000000152007	d__Archaea;p__Thermoproteota;c__Nitrososphaeria;o__Nitrososphaerales;f__Nitrosopumilaceae;g__;s__
c_000000152301	d__Bacteria;p__Verrucomicrobiota;c__Verrucomicrobiae;o__Pedosphaerales;f__GCA-2715965;g__GCA-2715965;s__
c_000000152476	d__Bacteria;p__Marinisomatota;c__Marinisomatia;o__Marinisomatales;f__TCS55;g__TCS55;s__
c_000000152787	d__Bacteria;p__;c__;o__;f__;g__;s__
c_000000152923	d__Bacteria;p__Myxococcota_A;c__UBA796;o__UBA9615;f__;g__;s__
c_000000153227	d__Bacteria;p__Myxococcota_A;c__UBA796;o__UBA796;f__CAJQPC01;g__;s__
c_000000153227	d__Bacteria;p__Myxococcota_A;c__UBA796;o__UBA796;f__;g__;s__
c_000000153227	d__Bacteria;p__Myxococcota_A;c__UBA796;o__UBA9615;f__;g__;s__
c_000000153227	d__Bacteria;p__Myxococcota;c__UBA9042;o__PHBI01;f__;g__;s__
c_000000153227	d__Bacteria;p__Actinobacteriota;c__Actinomycetia;o__Mycobacteriales;f__Mycobacteriaceae;g__Mycobacterium;s__
c_000000153558	d__Bacteria;p__Proteobacteria;c__Magnetococcia;o__Magnetococcales;f__Magnetaquicoccaceae;g__;s__
c_000000154221	d__Bacteria;p__Actinobacteriota;c__Actinomycetia;o__Mycobacteriales;f__Mycobacteriaceae;g__Mycobacterium;s__
c_000000154256	d__Bacteria;p__;c__;o__;f__;g__;s__
c_000000154265	d__Bacteria;p__Patescibacteria;c__JAEDAM01;o__BD1-5;f__UBA6164;g__UBA6164;s__
c_000000154467	d__Bacteria;p__Proteobacteria;c__Gammaproteobacteria;o__PS1;f__Thioglobaceae;g__Thioglobus;s__Thioglobus autotrophicus
c_000000154779	d__Bacteria;p__Proteobacteria;c__Gammaproteobacteria;o__PS1;f__Thioglobaceae;g__Thioglobus;s__Thioglobus autotrophicus
c_000000155666	d__Bacteria;p__Myxococcota_A;c__UBA796;o__UBA796;f__;g__;s__
c_000000155882	d__Archaea;p__Thermoplasmatota;c__Poseidoniia;o__Poseidoniales;f__Thalassarchaeaceae;g__MGIIb-Q1;s__
c_000000155882	d__Bacteria;p__Proteobacteria;c__Magnetococcia;o__Magnetococcales;f__Magnetaquicoccaceae;g__;s__
c_000000155882	d__Bacteria;p__Myxococcota_A;c__UBA796;o__UBA796;f__;g__;s__
c_000000155953	d__Bacteria;p__Myxococcota_A;c__UBA796;o__UBA9615;f__;g__;s__
c_000000156544	Unassigned_host
c_000000156603	d__Bacteria;p__Nitrospinota;c__Nitrospinia;o__Nitrospinales;f__;g__;s__
c_000000156682	d__Bacteria;p__Proteobacteria;c__Magnetococcia;o__Magnetococcales;f__Magnetaquicoccaceae;g__;s__
c_000000157508	d__Bacteria;p__Patescibacteria;c__JAEDAM01;o__BD1-5;f__UBA6164;g__UBA6164;s__UBA6164 sp002422305*
c_000000157653	d__Bacteria;p__Proteobacteria;c__Alphaproteobacteria;o__Rhodobacterales;f__Rhodobacteraceae;g__;s__
c_000000157784	d__Bacteria;p__Proteobacteria;c__Alphaproteobacteria;o__Rhodospirillales;f__;g__;s__
c_000000158043	d__Bacteria;p__Verrucomicrobiota;c__Verrucomicrobiae;o__Opitutales;f__JABJCN01;g__JABJCN01;s__
c_000000158177	d__Bacteria;p__SAR324;c__SAR324;o__SAR324;f__NAC60-12;g__;s__
c_000000158177	d__Bacteria;p__Myxococcota_A;c__UBA796;o__UBA9615;f__;g__;s__
c_000000158177	d__Bacteria;p__Myxococcota_A;c__UBA796;o__UBA796;f__;g__;s__
c_000000158651	d__Bacteria;p__Myxococcota_A;c__UBA796;o__UBA796;f__CAJQPC01;g__;s__
c_000000159071	d__Bacteria;p__Marinisomatota;c__Marinisomatia;o__SCGC-AAA003-L08;f__D37C17;g__JABHHG01;s__
c_000000159831	d__Bacteria;p__Myxococcota_A;c__UBA796;o__UBA9615;f__;g__;s__
c_000000160481	d__Bacteria;p__Myxococcota_A;c__UBA796;o__UBA9615;f__;g__;s__
c_000000160611	d__Bacteria;p__Campylobacterota;c__Campylobacteria;o__Campylobacterales;f__Arcobacteraceae;g__;s__
c_000000161054	d__Bacteria;p__Myxococcota_A;c__UBA796;o__UBA796;f__;g__;s__
c_000000161315	d__Bacteria;p__Actinobacteriota;c__Acidimicrobiia;o__Acidimicrobiales;f__Ilumatobacteraceae;g__Casp-actino5;s__
c_000000162287	d__Bacteria;p__SAR324;c__SAR324;o__SAR324;f__NAC60-12;g__;s__
c_000000162489	d__Bacteria;p__Myxococcota_A;c__UBA796;o__UBA796;f__;g__;s__
c_000000162489	d__Bacteria;p__Myxococcota;c__UBA9042;o__GCA-2863065;f__GCA-2863065;g__;s__
c_000000163702	d__Bacteria;p__Proteobacteria;c__Magnetococcia;o__Magnetococcales;f__Magnetaquicoccaceae;g__;s__
c_000000163702	d__Bacteria;p__Patescibacteria;c__JAEDAM01;o__BD1-5;f__UBA6164;g__UBA6164;s__
c_000000163792	d__Bacteria;p__Proteobacteria;c__Gammaproteobacteria;o__GCF-002020875;f__GCF-002020875;g__;s__
c_000000163792	d__Bacteria;p__Proteobacteria;c__Gammaproteobacteria;o__GCA-2729495;f__GCA-2729495;g__GCA-2729495;s__
c_000000165283	d__Bacteria;p__Verrucomicrobiota;c__Verrucomicrobiae;o__Pedosphaerales;f__AAA164-E04;g__AAA164-E04;s__
c_000000165283	d__Archaea;p__Thermoplasmatota;c__Poseidoniia;o__Poseidoniales;f__Thalassarchaeaceae;g__MGIIb-Q1;s__
c_000000165283	d__Bacteria;p__Myxococcota_A;c__UBA796;o__UBA9615;f__;g__;s__
c_000000165283	d__Bacteria;p__Chloroflexota;c__Anaerolineae;o__Anaerolineales;f__UBA11858;g__NIOZ-UU35;s__
c_000000166693	d__Bacteria;p__Campylobacterota;c__Campylobacteria;o__Campylobacterales;f__Arcobacteraceae;g__CAIJNA01;s__
c_000000167155	d__Bacteria;p__Proteobacteria;c__Gammaproteobacteria;o__GCF-002020875;f__GCF-002020875;g__;s__
c_000000167312	d__Bacteria;p__Myxococcota_A;c__UBA796;o__UBA796;f__CAJQPC01;g__;s__
c_000000168548	d__Bacteria;p__SAR324;c__SAR324;o__SAR324;f__NAC60-12;g__;s__
c_000000168548	d__Bacteria;p__Proteobacteria;c__Magnetococcia;o__Magnetococcales;f__Magnetaquicoccaceae;g__;s__
c_000000168548	d__Bacteria;p__Myxococcota_A;c__UBA796;o__UBA9615;f__;g__;s__
c_000000168548	d__Bacteria;p__Myxococcota_A;c__UBA796;o__UBA796;f__;g__;s__
c_000000168548	d__Bacteria;p__Actinobacteriota;c__Actinomycetia;o__Mycobacteriales;f__Mycobacteriaceae;g__Mycobacterium;s__
c_000000170439	d__Bacteria;p__Actinobacteriota;c__Acidimicrobiia;o__Acidimicrobiales;f__MedAcidi-G1;g__UBA3125;s__
c_000000170853	d__Bacteria;p__;c__;o__;f__;g__;s__
c_000000171731	d__Bacteria;p__Verrucomicrobiota;c__Verrucomicrobiae;o__;f__;g__;s__
c_000000171731	d__Bacteria;p__Myxococcota_A;c__UBA796;o__;f__;g__;s__
c_000000171731	d__Bacteria;p__Desulfobacterota;c__Desulfobulbia;o__Desulfobulbales;f__Desulfurivibrionaceae;g__Desulfobia;s__
c_000000171910	d__Bacteria;p__Proteobacteria;c__Magnetococcia;o__Magnetococcales;f__Magnetaquicoccaceae;g__;s__
c_000000172334	d__Bacteria;p__Bacteroidota;c__Bacteroidia;o__Flavobacteriales;f__UBA743-;g__;s__
c_000000172429	d__Bacteria;p__Myxococcota_A;c__UBA796;o__UBA9615;f__;g__;s__
c_000000172429	d__Bacteria;p__Myxococcota_A;c__UBA796;o__UBA796;f__CAJQPC01;g__;s__
c_000000172540	d__Bacteria;p__Myxococcota_A;c__UBA796;o__UBA9615;f__;g__;s__
c_000000172540	d__Bacteria;p__Myxococcota;c__UBA9042;o__GCA-2863065;f__GCA-2863065;g__;s__
c_000000172540	d__Bacteria;p__Actinobacteriota;c__Actinomycetia;o__Mycobacteriales;f__Mycobacteriaceae;g__Mycobacterium;s__
c_000000172599	d__Bacteria;p__Campylobacterota;c__Campylobacteria;o__Campylobacterales;f__Arcobacteraceae;g__CAIJNA01;s__
c_000000172695	d__Bacteria;p__Myxococcota_A;c__UBA796;o__UBA9615;f__;g__;s__
c_000000172695	d__Bacteria;p__Myxococcota_A;c__UBA796;o__UBA796;f__;g__;s__
c_000000172695	d__Bacteria;p__Myxococcota;c__UBA9042;o__GCA-2863065;f__GCA-2863065;g__;s__
c_000000172695	d__Bacteria;p__Myxococcota;c__UBA9042;o__UBA9042;f__UBA9042;g__;s__
c_000000172695	d__Bacteria;p__Actinobacteriota;c__Acidimicrobiia;o__Acidimicrobiales;f__Ilumatobacteraceae;g__Casp-actino5;s__
c_000000172822	d__Bacteria;p__Patescibacteria;c__ABY1;o__UBA1558;f__GWA2-36-10;g__;s__
c_000000172822	d__Bacteria;p__Nitrospinota;c__Nitrospinia;o__Nitrospinales;f__;g__;s__
c_000000172822	d__Bacteria;p__Marinisomatota;c__Marinisomatia;o__Marinisomatales;f__TCS55;g__TCS55;s__
c_000000173230	d__Bacteria;p__Verrucomicrobiota;c__Verrucomicrobiae;o__Opitutales;f__JABJCN01;g__JABJCN01;s__
c_000000173230	d__Bacteria;p__Proteobacteria;c__Magnetococcia;o__Magnetococcales;f__Magnetaquicoccaceae;g__;s__
c_000000173230	d__Bacteria;p__Myxococcota_A;c__UBA796;o__UBA796;f__;g__;s__
c_000000173230	d__Bacteria;p__Myxococcota_A;c__UBA796;o__UBA9615;f__;g__;s__
c_000000173230	d__Bacteria;p__Myxococcota;c__UBA9042;o__PHBI01;f__;g__;s__
c_000000173287	d__Bacteria;p__Patescibacteria;c__JAEDAM01;o__BD1-5;f__UBA6164;g__UBA6164;s__UBA6164 sp002422305*
c_000000173314	d__Bacteria;p__Proteobacteria;c__Gammaproteobacteria;o__Thiotrichales;f__Thiotrichaceae;g__Leucothrix;s__
c_000000173314	d__Bacteria;p__Myxococcota_A;c__UBA796;o__UBA9615;f__;g__;s__
c_000000173314	d__Bacteria;p__Myxococcota;c__UBA9042;o__GCA-2863065;f__GCA-2863065;g__;s__
c_000000173314	d__Bacteria;p__Myxococcota;c__UBA9042;o__UBA9042;f__UBA9042;g__;s__
c_000000173314	d__Bacteria;p__Actinobacteriota;c__Acidimicrobiia;o__Acidimicrobiales;f__Ilumatobacteraceae;g__Casp-actino5;s__
c_000000173314	d__Bacteria;p__Actinobacteriota;c__Acidimicrobiia;o__Acidimicrobiales;f__MedAcidi-G1;g__UBA3125;s__
c_000000173459	d__Bacteria;p__SAR324;c__SAR324;o__SAR324;f__NAC60-12;g__JCVI-SCAAA005;s__
c_000000173459	d__Bacteria;p__Myxococcota;c__UBA9042;o__GCA-2863065;f__GCA-2863065;g__;s__
c_000000173624	d__Bacteria;p__Verrucomicrobiota;c__Verrucomicrobiae;o__;f__;g__;s__
c_000000173624	d__Bacteria;p__SAR324;c__SAR324;o__SAR324;f__NAC60-12;g__JCVI-SCAAA005;s__
c_000000173624	d__Bacteria;p__Proteobacteria;c__Alphaproteobacteria;o__Rhodospirillales;f__;g__;s__
c_000000173624	d__Bacteria;p__Proteobacteria;c__Magnetococcia;o__Magnetococcales;f__Magnetaquicoccaceae;g__;s__
c_000000173624	d__Bacteria;p__Myxococcota_A;c__UBA796;o__UBA9615;f__;g__;s__
c_000000173624	d__Bacteria;p__Myxococcota_A;c__UBA796;o__;f__;g__;s__
c_000000173624	d__Bacteria;p__Myxococcota_A;c__UBA796;o__UBA796;f__CAJQPC01;g__;s__
c_000000173624	d__Bacteria;p__Myxococcota;c__UBA9042;o__GCA-2863065;f__GCA-2863065;g__;s__
c_000000173624	d__Bacteria;p__Myxococcota;c__UBA9042;o__UBA9042;f__UBA9042;g__;s__
c_000000173624	d__Bacteria;p__Myxococcota;c__UBA9042;o__PHBI01;f__;g__;s__
c_000000173624	d__Bacteria;p__Actinobacteriota;c__Acidimicrobiia;o__Acidimicrobiales;f__Ilumatobacteraceae;g__Casp-actino5;s__
c_000000173624	d__Bacteria;p__Actinobacteriota;c__Actinomycetia;o__Mycobacteriales;f__Mycobacteriaceae;g__Mycobacterium;s__
c_000000173762	d__Bacteria;p__SAR324;c__SAR324;o__SAR324;f__NAC60-12;g__;s__
c_000000173762	d__Bacteria;p__Planctomycetota;c__Planctomycetia;o__Pirellulales;f__UBA1268;g__M30B53;s__
c_000000173762	d__Bacteria;p__Myxococcota_A;c__UBA796;o__UBA9615;f__;g__;s__
c_000000173762	d__Bacteria;p__Myxococcota_A;c__UBA796;o__;f__;g__;s__
c_000000173762	d__Bacteria;p__Actinobacteriota;c__Actinomycetia;o__Mycobacteriales;f__Mycobacteriaceae;g__Mycobacterium;s__
c_000000173762	d__Bacteria;p__Actinobacteriota;c__Acidimicrobiia;o__Acidimicrobiales;f__Ilumatobacteraceae;g__Casp-actino5;s__
c_000000173910	d__Bacteria;p__Verrucomicrobiota;c__Verrucomicrobiae;o__Pedosphaerales;f__UBA1096;g__;s__
c_000000173910	d__Bacteria;p__Proteobacteria;c__Magnetococcia;o__Magnetococcales;f__Magnetaquicoccaceae;g__;s__
c_000000173910	d__Bacteria;p__Myxococcota_A;c__UBA796;o__UBA9615;f__;g__;s__
c_000000173910	d__Bacteria;p__Actinobacteriota;c__Actinomycetia;o__Mycobacteriales;f__Mycobacteriaceae;g__Mycobacterium;s__
c_000000173996	Unassigned_host
c_000000174006	d__Bacteria;p__Myxococcota_A;c__UBA796;o__UBA796;f__;g__;s__
c_000000174006	Unassigned_host
c_000000174176	d__Bacteria;p__Proteobacteria;c__Magnetococcia;o__Magnetococcales;f__Magnetaquicoccaceae;g__;s__
c_000000174176	d__Bacteria;p__Myxococcota_A;c__UBA796;o__UBA796;f__;g__;s__
c_000000174176	d__Bacteria;p__Myxococcota_A;c__UBA796;o__UBA796;f__CAJQPC01;g__;s__
c_000000174488	d__Bacteria;p__Patescibacteria;c__JAEDAM01;o__BD1-5;f__UBA6164;g__UBA6164;s__UBA6164 sp002422305*
c_000000174488	d__Bacteria;p__Marinisomatota;c__Marinisomatia;o__Marinisomatales;f__JABMOV01;g__JABMOV01;s__
c_000000174488	d__Bacteria;p__Desulfobacterota;c__Desulfobulbia;o__Desulfobulbales;f__Desulfurivibrionaceae;g__Desulfobia;s__
c_000000174488	d__Bacteria;p__Campylobacterota;c__Campylobacteria;o__Campylobacterales;f__Arcobacteraceae;g__CAIJNA01;s__
c_000000174583	d__Bacteria;p__Myxococcota_A;c__UBA796;o__;f__;g__;s__
c_000000174589	d__Bacteria;p__Planctomycetota;c__UBA1135;o__UBA1135;f__UBA1135;g__JACNIZ01;s__JACNIZ01 sp014382805*
c_000000174620	d__Bacteria;p__;c__;o__;f__;g__;s__
c_000000174630	d__Bacteria;p__;c__;o__;f__;g__;s__
c_000000174983	d__Bacteria;p__Patescibacteria;c__JAEDAM01;o__BD1-5;f__UBA6164;g__UBA6164;s__UBA6164 sp002422305*
c_000000175038	d__Archaea;p__Thermoplasmatota;c__Poseidoniia;o__Poseidoniales;f__Thalassarchaeaceae;g__MGIIb-Q1;s__
c_000000175038	d__Bacteria;p__Myxococcota_A;c__UBA796;o__UBA796;f__;g__;s__
c_000000175559	d__Bacteria;p__Verrucomicrobiota;c__Verrucomicrobiae;o__Pedosphaerales;f__UBA1096;g__;s__
c_000000175559	d__Bacteria;p__Verrucomicrobiota;c__Verrucomicrobiae;o__;f__;g__;s__
c_000000175559	d__Bacteria;p__Myxococcota_A;c__UBA796;o__;f__;g__;s__
c_000000175559	d__Bacteria;p__Actinobacteriota;c__Actinomycetia;o__Mycobacteriales;f__Mycobacteriaceae;g__Mycobacterium;s__
c_000000175595	d__Bacteria;p__Myxococcota_A;c__UBA796;o__UBA796;f__;g__;s__
c_000000175595	d__Bacteria;p__Marinisomatota;c__Marinisomatia;o__Marinisomatales;f__TCS55;g__TCS55;s__
c_000000175955	d__Bacteria;p__Actinobacteriota;c__Acidimicrobiia;o__Acidimicrobiales;f__Ilumatobacteraceae;g__Casp-actino5;s__
c_000000176296	d__Bacteria;p__Campylobacterota;c__Campylobacteria;o__Campylobacterales;f__Arcobacteraceae;g__CAIJNA01;s__
c_000000176530	d__Bacteria;p__Patescibacteria;c__JAEDAM01;o__BD1-5;f__UBA6164;g__UBA6164;s__UBA6164 sp002422305*
c_000000176530	d__Bacteria;p__Patescibacteria;c__ABY1;o__UBA1558;f__GWA2-36-10;g__;s__
c_000000176530	d__Bacteria;p__Nitrospinota;c__Nitrospinia;o__Nitrospinales;f__;g__;s__
c_000000176530	d__Archaea;p__Nanoarchaeota;c__Nanoarchaeia;o__Woesearchaeales;f__GW2011-AR9;g__JABHXC01;s__
c_000000176630	d__Bacteria;p__Marinisomatota;c__Marinisomatia;o__Marinisomatales;f__JABMOV01;g__JABMOV01;s__
c_000000176655	d__Bacteria;p__Nitrospinota;c__Nitrospinia;o__Nitrospinales;f__Nitrospinaceae;g__LS-NOB;s__
c_000000176883	d__Bacteria;p__SAR324;c__SAR324;o__SAR324;f__NAC60-12;g__JCVI-SCAAA005;s__
c_000000177343	d__Bacteria;p__;c__;o__;f__;g__;s__
c_000000177688	d__Bacteria;p__Myxococcota_A;c__UBA796;o__UBA9615;f__;g__;s__
c_000000177688	d__Bacteria;p__Myxococcota;c__UBA9042;o__PHBI01;f__;g__;s__
c_000000177871	d__Bacteria;p__Verrucomicrobiota;c__Verrucomicrobiae;o__;f__;g__;s__
c_000000177871	d__Bacteria;p__Myxococcota_A;c__UBA796;o__UBA796;f__;g__;s__
c_000000177871	d__Bacteria;p__Actinobacteriota;c__Acidimicrobiia;o__Acidimicrobiales;f__MedAcidi-G1;g__UBA3125;s__
c_000000177878	d__Bacteria;p__;c__;o__;f__;g__;s__
c_000000178418	d__Bacteria;p__Patescibacteria;c__JAEDAM01;o__BD1-5;f__UBA6164;g__UBA6164;s__UBA6164 sp002422305*
c_000000178677	d__Bacteria;p__Marinisomatota;c__Marinisomatia;o__Marinisomatales;f__TCS55;g__TCS55;s__
c_000000179173	d__Bacteria;p__Myxococcota_A;c__UBA796;o__UBA9615;f__;g__;s__
c_000000179362	d__Bacteria;p__Myxococcota_A;c__UBA796;o__UBA9615;f__;g__;s__
c_000000179362	d__Bacteria;p__Actinobacteriota;c__Acidimicrobiia;o__Acidimicrobiales;f__Ilumatobacteraceae;g__Casp-actino5;s__
c_000000180269	d__Bacteria;p__Proteobacteria;c__Magnetococcia;o__Magnetococcales;f__Magnetaquicoccaceae;g__;s__
c_000000180347	d__Bacteria;p__Verrucomicrobiota;c__Verrucomicrobiae;o__Pedosphaerales;f__UBA1096;g__;s__
c_000000180347	d__Bacteria;p__Proteobacteria;c__Magnetococcia;o__Magnetococcales;f__Magnetaquicoccaceae;g__;s__
c_000000180347	d__Bacteria;p__Actinobacteriota;c__Actinomycetia;o__Mycobacteriales;f__Mycobacteriaceae;g__Mycobacterium;s__
c_000000180633	d__Bacteria;p__Actinobacteriota;c__Acidimicrobiia;o__Acidimicrobiales;f__Ilumatobacteraceae;g__Casp-actino5;s__
c_000000180772	d__Bacteria;p__Actinobacteriota;c__Actinomycetia;o__Mycobacteriales;f__Mycobacteriaceae;g__Mycobacterium;s__
c_000000180850	d__Bacteria;p__Myxococcota_A;c__UBA796;o__UBA796;f__;g__;s__
c_000000180884	d__Bacteria;p__Proteobacteria;c__Gammaproteobacteria;o__GCF-002020875;f__GCF-002020875;g__Thiopontia;s__
c_000000180884	d__Bacteria;p__Myxococcota_A;c__UBA796;o__UBA9615;f__;g__;s__
c_000000180884	d__Bacteria;p__Myxococcota_A;c__UBA796;o__UBA796;f__CAJQPC01;g__;s__
c_000000181628	d__Archaea;p__Nanoarchaeota;c__Nanoarchaeia;o__Woesearchaeales;f__GW2011-AR9;g__UBA11998;s__
c_000000181667	d__Archaea;p__Thermoplasmatota;c__Poseidoniia;o__Poseidoniales;f__Thalassarchaeaceae;g__MGIIb-Q1;s__
c_000000181667	d__Archaea;p__Nanoarchaeota;c__Nanoarchaeia;o__Woesearchaeales;f__GW2011-AR9;g__JABHXC01;s__
c_000000182097	d__Bacteria;p__Verrucomicrobiota;c__Verrucomicrobiae;o__Pedosphaerales;f__AAA164-E04;g__AAA164-E04;s__
c_000000182097	d__Bacteria;p__Actinobacteriota;c__Acidimicrobiia;o__Acidimicrobiales;f__MedAcidi-G1;g__UBA3125;s__
c_000000183123	d__Archaea;p__Nanoarchaeota;c__Nanoarchaeia;o__UBA10117;f__ARS21;g__;s__
c_000000183123	d__Bacteria;p__Desulfobacterota;c__Desulfobulbia;o__Desulfobulbales;f__Desulfurivibrionaceae;g__Desulfobia;s__
c_000000183460	d__Bacteria;p__;c__;o__;f__;g__;s__
c_000000183882	d__Bacteria;p__Proteobacteria;c__Gammaproteobacteria;o__GCF-002020875;f__GCF-002020875;g__;s__
c_000000184091	d__Bacteria;p__Desulfobacterota;c__Desulfobulbia;o__Desulfobulbales;f__Desulfurivibrionaceae;g__Desulfobia;s__
c_000000184450	d__Bacteria;p__Proteobacteria;c__Magnetococcia;o__Magnetococcales;f__Magnetaquicoccaceae;g__;s__
c_000000185352	d__Archaea;p__Thermoproteota;c__Nitrososphaeria;o__Nitrososphaerales;f__Nitrosopumilaceae;g__;s__
c_000000185393	d__Bacteria;p__;c__;o__;f__;g__;s__
c_000000185503	d__Bacteria;p__;c__;o__;f__;g__;s__
c_000000185555	d__Bacteria;p__Actinobacteriota;c__Acidimicrobiia;o__Acidimicrobiales;f__Ilumatobacteraceae;g__Casp-actino5;s__
c_000000185603	Unassigned_host
c_000000185632	d__Bacteria;p__Verrucomicrobiota;c__Verrucomicrobiae;o__Pedosphaerales;f__AAA164-E04;g__AAA164-E04;s__
c_000000185736	d__Archaea;p__Nanoarchaeota;c__Nanoarchaeia;o__SCGC-AAA011-G17;f__GW2011-AR17;g__JABHZQ01;s__
c_000000185921	d__Bacteria;p__Myxococcota_A;c__UBA796;o__UBA796;f__;g__;s__
c_000000186036	d__Bacteria;p__Proteobacteria;c__Magnetococcia;o__Magnetococcales;f__Magnetaquicoccaceae;g__;s__
c_000000186134	d__Bacteria;p__Patescibacteria;c__JAEDAM01;o__BD1-5;f__UBA6164;g__UBA6164;s__UBA6164 sp002422305*
c_000000186360	d__Bacteria;p__;c__;o__;f__;g__;s__
c_000000186704	d__Bacteria;p__Verrucomicrobiota;c__Verrucomicrobiae;o__Pedosphaerales;f__UBA1096;g__;s__
c_000000186942	d__Bacteria;p__Proteobacteria;c__Magnetococcia;o__Magnetococcales;f__Magnetaquicoccaceae;g__;s__
c_000000187093	d__Bacteria;p__Patescibacteria;c__JAEDAM01;o__BD1-5;f__UBA6164;g__UBA6164;s__UBA6164 sp002422305*
c_000000187093	d__Bacteria;p__Campylobacterota;c__Campylobacteria;o__Campylobacterales;f__Arcobacteraceae;g__CAIJNA01;s__
c_000000187093	d__Bacteria;p__Campylobacterota;c__Campylobacteria;o__Campylobacterales;f__Arcobacteraceae;g__;s__
c_000000187198	d__Bacteria;p__Verrucomicrobiota;c__Verrucomicrobiae;o__Opitutales;f__JABJCN01;g__JABJCN01;s__
c_000000187389	d__Bacteria;p__Myxococcota;c__UBA9042;o__UBA9042;f__UBA9042;g__;s__
c_000000187389	d__Bacteria;p__Actinobacteriota;c__Acidimicrobiia;o__Acidimicrobiales;f__MedAcidi-G1;g__UBA3125;s__
c_000000187389	d__Bacteria;p__Actinobacteriota;c__Actinomycetia;o__Mycobacteriales;f__Mycobacteriaceae;g__Mycobacterium;s__
c_000000187481	d__Bacteria;p__SAR324;c__SAR324;o__SAR324;f__NAC60-12;g__;s__
c_000000187721	d__Bacteria;p__SAR324;c__SAR324;o__SAR324;f__NAC60-12;g__;s__
c_000000187721	d__Bacteria;p__Patescibacteria;c__JAEDAM01;o__BD1-5;f__UBA6164;g__UBA6164;s__UBA6164 sp002422305*
c_000000187721	d__Bacteria;p__Patescibacteria;c__JAEDAM01;o__BD1-5;f__UBA6164;g__UBA6164;s__
c_000000187721	d__Bacteria;p__Campylobacterota;c__Campylobacteria;o__Campylobacterales;f__Arcobacteraceae;g__CAIJNA01;s__
c_000000187735	d__Bacteria;p__Myxococcota_A;c__UBA796;o__UBA9615;f__;g__;s__
c_000000187755	d__Bacteria;p__Proteobacteria;c__Magnetococcia;o__Magnetococcales;f__Magnetaquicoccaceae;g__;s__
c_000000187755	d__Bacteria;p__Myxococcota_A;c__UBA796;o__UBA9615;f__;g__;s__
c_000000188396	d__Bacteria;p__SAR324;c__SAR324;o__SAR324;f__NAC60-12;g__;s__
c_000000188396	d__Bacteria;p__Proteobacteria;c__Gammaproteobacteria;o__PS1;f__Thioglobaceae;g__Thioglobus;s__Thioglobus autotrophicus
c_000000188396	d__Bacteria;p__Proteobacteria;c__Magnetococcia;o__Magnetococcales;f__Magnetaquicoccaceae;g__;s__
c_000000188893	d__Bacteria;p__Proteobacteria;c__Alphaproteobacteria;o__Rhizobiales;f__Rhizobiaceae;g__Pararhizobium;s__Pararhizobium sp001424985
c_000000189013	d__Bacteria;p__Verrucomicrobiota;c__Verrucomicrobiae;o__Pedosphaerales;f__UBA1096;g__;s__
c_000000189383	d__Bacteria;p__Nitrospinota;c__Nitrospinia;o__Nitrospinales;f__;g__;s__
c_000000189383	d__Bacteria;p__Myxococcota_A;c__UBA796;o__UBA9615;f__;g__;s__
c_000000189383	d__Bacteria;p__Actinobacteriota;c__Actinomycetia;o__Mycobacteriales;f__Mycobacteriaceae;g__Mycobacterium;s__
c_000000189435	d__Bacteria;p__Myxococcota_A;c__UBA796;o__UBA796;f__;g__;s__
c_000000189570	d__Bacteria;p__Myxococcota_A;c__UBA796;o__;f__;g__;s__
c_000000189733	d__Bacteria;p__Verrucomicrobiota;c__Verrucomicrobiae;o__Pedosphaerales;f__AAA164-E04;g__AAA164-E04;s__
c_000000189733	d__Bacteria;p__Proteobacteria;c__Magnetococcia;o__Magnetococcales;f__Magnetaquicoccaceae;g__;s__
c_000000189733	d__Bacteria;p__Planctomycetota;c__Planctomycetia;o__Planctomycetales;f__Planctomycetaceae;g__;s__
c_000000189733	d__Bacteria;p__Myxococcota_A;c__UBA796;o__UBA9615;f__;g__;s__
c_000000189733	d__Bacteria;p__Myxococcota_A;c__UBA796;o__UBA796;f__;g__;s__
c_000000189733	d__Bacteria;p__Myxococcota_A;c__UBA796;o__UBA796;f__CAJQPC01;g__;s__
c_000000189733	d__Bacteria;p__Myxococcota;c__UBA9042;o__PHBI01;f__;g__;s__
c_000000189733	d__Bacteria;p__Myxococcota;c__UBA9042;o__GCA-2863065;f__GCA-2863065;g__;s__
c_000000189733	d__Bacteria;p__Actinobacteriota;c__Acidimicrobiia;o__Acidimicrobiales;f__MedAcidi-G1;g__UBA3125;s__
c_000000189739	d__Bacteria;p__Nitrospinota;c__Nitrospinia;o__Nitrospinales;f__;g__;s__
c_000000189739	d__Archaea;p__Nanoarchaeota;c__Nanoarchaeia;o__Woesearchaeales;f__GW2011-AR9;g__JABHXC01;s__
c_000000189913	d__Archaea;p__Nanoarchaeota;c__Nanoarchaeia;o__Woesearchaeales;f__GW2011-AR9;g__JABHXC01;s__
c_000000189961	d__Bacteria;p__Patescibacteria;c__JAEDAM01;o__BD1-5;f__UBA6164;g__UBA6164;s__
c_000000190148	d__Bacteria;p__Myxococcota_A;c__UBA796;o__UBA9615;f__;g__;s__
c_000000190148	d__Bacteria;p__Myxococcota;c__UBA9042;o__PHBI01;f__;g__;s__
c_000000191068	d__Bacteria;p__Verrucomicrobiota;c__Verrucomicrobiae;o__Opitutales;f__JABJCN01;g__JABJCN01;s__
c_000000192101	d__Bacteria;p__Patescibacteria;c__JAEDAM01;o__BD1-5;f__UBA6164;g__UBA6164;s__UBA6164 sp002422305*
c_000000192115	d__Bacteria;p__;c__;o__;f__;g__;s__

## Sheet: Table S6
Supplementary Table S6. Identified viral auxiliary metabolic genes (AMGs) in Bundera Sinkhole.
Gene_ID	Gene_description	DRAM-v_auxiliary_score	DRAM-v_amg_flags
c_000000005517_64	Ribonucleoside-diphosphate reductase 1 subunit alpha, nrdA	3	MKEF
c_000000029692_43	Ribonucleoside-diphosphate reductase 1 subunit alpha, nrdA	3	MKE
c_000000126816_97	Ribonucleoside-diphosphate reductase 1 subunit alpha, nrdA	1	MKE
c_000000174488_184	Ribonucleoside-diphosphate reductase 1 subunit alpha, nrdA	1	MKE
c_000000175502_56	Ribonucleoside-diphosphate reductase 1 subunit alpha, nrdA	1	MKE
c_000000017850_33	Ribonucleoside-diphosphate reductase 1 subunit alpha, nrdA	2	MKE
c_000000048350_48	Ribonucleoside-diphosphate reductase 1 subunit alpha, nrdA	1	MKE
c_000000089953_88	Ribonucleoside-diphosphate reductase 1 subunit alpha, nrdA	2	MKE
c_000000157423_17	Ribonucleoside-diphosphate reductase 1 subunit alpha, nrdA	2	MKEF
c_000000183123_17	Ribonucleoside-diphosphate reductase 1 subunit alpha, nrdA	3	MKE
c_000000191445_10	Ribonucleoside-diphosphate reductase 1 subunit alpha, nrdA	2	MKE
c_000000183840_20	Ribonucleoside-diphosphate reductase 1 subunit alpha, nrdA	2	MKE
c_000000187721_97	Ribonucleoside-diphosphate reductase 1 subunit alpha, nrdA	1	MKE
c_000000043253_307	Ribonucleoside-diphosphate reductase 1 subunit alpha, nrdA	1	MKE
c_000000071788_128	Ribonucleoside-diphosphate reductase 1 subunit alpha, nrdA	1	MKE
c_000000138496_101	Ribonucleoside-diphosphate reductase 1 subunit alpha, nrdA	3	MKE
c_000000021638_28	Ribonucleoside-diphosphate reductase 1 subunit alpha, nrdA	1	MKE
c_000000148717_9	Ribonucleoside-diphosphate reductase 1 subunit alpha, nrdA	3	MKEF
c_000000149237_27	Ribonucleoside-diphosphate reductase 1 subunit alpha, nrdA	3	MKEF
c_000000163702_9	Ribonucleoside-diphosphate reductase 1 subunit alpha, nrdA	2	MKE
c_000000060242_73	Ribonucleoside-diphosphate reductase 1 subunit alpha, nrdA	2	MKE
c_000000123883_22	Ribonucleoside-diphosphate reductase 1 subunit alpha, nrdA	2	MKE
c_000000148018_22	Ribonucleoside-diphosphate reductase 1 subunit alpha, nrdA	3	MKEF
c_000000167620_14	Ribonucleoside-diphosphate reductase 1 subunit alpha, nrdA	1	MKE
c_000000187721_99	Ribonucleoside-diphosphate reductase 1 subunit alpha, nrdA	1	MKE
c_000000156682_47	Ribonucleoside-diphosphate reductase 1 subunit alpha, nrdA	3	MKE
c_000000156682_53	Ribonucleoside-diphosphate reductase 1 subunit alpha, nrdA	3	MKE
c_000000022567_19	Ribonucleoside-diphosphate reductase 1 subunit alpha, nrdA	1	MKE
c_000000042779_52	Ribonucleoside-diphosphate reductase 1 subunit alpha, nrdA	1	MKE
c_000000047479_17	Ribonucleoside-diphosphate reductase 1 subunit alpha, nrdA	1	MKE
c_000000066611_17	Ribonucleoside-diphosphate reductase 1 subunit alpha, nrdA	2	MKE
c_000000069177_21	Ribonucleoside-diphosphate reductase 1 subunit alpha, nrdA	2	MKE
c_000000095492_11	Ribonucleoside-diphosphate reductase 1 subunit alpha, nrdA	3	MKEF
c_000000116023_10	Ribonucleoside-diphosphate reductase 1 subunit alpha, nrdA	3	MKE
c_000000119401_33	Ribonucleoside-diphosphate reductase 1 subunit alpha, nrdA	2	MKE
c_000000142680_14	Ribonucleoside-diphosphate reductase 1 subunit alpha, nrdA	3	MKEF
c_000000143071_10	Ribonucleoside-diphosphate reductase 1 subunit alpha, nrdA	3	MKE
c_000000022863_8	Ribonucleoside-diphosphate reductase 1 subunit alpha, nrdA	2	MKEF
c_000000067424_2	Ribonucleoside-diphosphate reductase 1 subunit alpha, nrdA	2	MKEF
c_000000033635_374	Ribonucleoside-diphosphate reductase 1 subunit alpha, nrdA	1	MKET
c_000000017850_32	Ribonucleoside-diphosphate reductase 1 subunit beta, nrdB	2	MKE
c_000000048350_47	Ribonucleoside-diphosphate reductase 1 subunit beta, nrdB	1	MKE
c_000000157423_18	Ribonucleoside-diphosphate reductase 1 subunit beta, nrdB	2	MKEF
c_000000183123_16	Ribonucleoside-diphosphate reductase 1 subunit beta, nrdB	3	MKE
c_000000183840_21	Ribonucleoside-diphosphate reductase 1 subunit beta, nrdB	2	MKE
c_000000191445_11	Ribonucleoside-diphosphate reductase 1 subunit beta, nrdB	2	MKE
c_000000022567_18	Ribonucleoside-diphosphate reductase 1 subunit beta, nrdB	1	MKE
c_000000047479_15	Ribonucleoside-diphosphate reductase 1 subunit beta, nrdB	1	MKE
c_000000059919_3	Ribonucleoside-diphosphate reductase 1 subunit beta, nrdB	3	MKEF
c_000000066611_15	Ribonucleoside-diphosphate reductase 1 subunit beta, nrdB	2	MKE
c_000000069177_20	Ribonucleoside-diphosphate reductase 1 subunit beta, nrdB	2	MKE
c_000000095492_8	Ribonucleoside-diphosphate reductase 1 subunit beta, nrdB	3	MKEF
c_000000116023_8	Ribonucleoside-diphosphate reductase 1 subunit beta, nrdB	3	MKE
c_000000022863_6	Ribonucleoside-diphosphate reductase 1 subunit beta, nrdB	2	MKEF
c_000000055176_11	Ribonucleoside-diphosphate reductase 1 subunit beta, nrdB	3	MKEF
c_000000089953_89	Ribonucleoside-diphosphate reductase 1 subunit beta, nrdB	2	MKE
c_000000175038_56	Ribonucleoside-diphosphate reductase 1 subunit beta, nrdB	2	MKEF
c_000000042779_57	Ribonucleoside-diphosphate reductase 1 subunit beta, nrdB	1	MKE
c_000000143071_8	Ribonucleoside-diphosphate reductase 1 subunit beta, nrdB	3	MKE
c_000000119401_30	Ribonucleoside-diphosphate reductase 1 subunit beta, nrdB	2	MKE
c_000000133847_60	Ribonucleoside-diphosphate reductase 1 subunit beta, nrdB	2	MKEF
c_000000135877_5	Ribonucleoside-diphosphate reductase 1 subunit beta, nrdB	2	MKEF
c_000000142680_15	Ribonucleoside-diphosphate reductase 1 subunit beta, nrdB	3	MKEF
c_000000091910_12	Ribonucleoside-diphosphate reductase 1 subunit beta, nrdB	3	MKEF
c_000000126436_8	Ribonucleoside-diphosphate reductase 1 subunit beta, nrdB	3	MKEF
c_000000163702_10	Ribonucleoside-diphosphate reductase 1 subunit beta, nrdB	2	MKE
c_000000123883_24	Ribonucleoside-diphosphate reductase 1 subunit beta, nrdB	2	MKE
c_000000187721_96	Ribonucleoside-diphosphate reductase 1 subunit beta, nrdB	1	MKE
c_000000060242_78	Ribonucleoside-diphosphate reductase 1 subunit beta, nrdB	2	MKE
c_000000148018_23	Ribonucleoside-diphosphate reductase 1 subunit beta, nrdB	3	MKEF
c_000000148717_8	Ribonucleoside-diphosphate reductase 1 subunit beta, nrdB	3	MKEF
c_000000149237_28	Ribonucleoside-diphosphate reductase 1 subunit beta, nrdB	3	MKEF
c_000000005391_73	dUTP diphosphatase, dut	1	MT
c_000000005610_12	dUTP diphosphatase, dut	2	M
c_000000014154_24	dUTP diphosphatase, dut	3	M
c_000000007883_29	dUTP diphosphatase, dut	1	M
c_000000071788_44	dUTP diphosphatase, dut	1	M
c_000000087312_2	dUTP diphosphatase, dut	3	MF
c_000000090970_31	dUTP diphosphatase, dut	2	M
c_000000115004_4	dUTP diphosphatase, dut	2	MF
c_000000126816_95	dUTP diphosphatase, dut	1	M
c_000000136470_45	dUTP diphosphatase, dut	1	M
c_000000177871_152	dUTP diphosphatase, dut	2	M
c_000000167620_10	dUTP diphosphatase, dut	2	M
c_000000170439_7	dUTP diphosphatase, dut	1	M
c_000000175955_10	dUTP diphosphatase, dut	1	M
c_000000187721_58	dUTP diphosphatase, dut	1	M
c_000000037384_20	dUTP diphosphatase, dut	2	MF
c_000000172429_70	dUTP diphosphatase, dut	2	M
c_000000105463_17	Anaerobic ribonucleoside-triphosphate reductase , nrdD	3	M
c_000000136470_232	Aspartate carbamoyltransferase, pyrB	1	MK
c_000000189733_79	Aspartate carbamoyltransferase, pyrB	1	MK
c_000000061027_142	Aspartate carbamoyltransferase, pyrB	1	MKT
c_000000008829_12	Anaerobic ribonucleoside-triphosphate reductase , nrdD	2	MF
c_000000181667_54	Anaerobic ribonucleoside-triphosphate reductase , nrdD	3	MT
c_000000033635_408	dTMP kinase, tmk	1	MT
c_000000115004_210	dTMP kinase, tmk	1	M
c_000000172429_100	Thymidylate synthase, thyA	2	M
c_000000172429_102	Thymidylate synthase, thyA	2	M
c_000000080549_18	dCTP deaminase, dcd	2	MT
c_000000061027_193	Orotidine 5'-phosphate decarboxylase, pyrF	1	MT
c_000000036922_5	Glycosyltransferase	3	MKF
c_000000061971_47	Glycosyltransferase	1	MK
c_000000089953_67	Glycosyltransferase	2	MK
c_000000120140_7	Glycosyltransferase	2	MKF
c_000000187721_57	Glycosyltransferase	1	MK
c_000000051907_36	Glycosyltransferase	2	MKF
c_000000133847_44	Glycosyltransferase	2	MK
c_000000135877_27	Glycosyltransferase	1	MK
c_000000061971_48	Glycosyltransferase	1	MK
c_000000089953_66	Glycosyltransferase	2	MK
c_000000120140_6	Glycosyltransferase	2	MKF
c_000000071359_18	Glycosyltransferase	1	MK
c_000000123883_10	Glycosyltransferase	2	MKF
c_000000187721_530	Glycosyltransferase	1	MK
c_000000071359_19	Glycosyltransferase	1	M
c_000000136470_78	Glycosyltransferase	1	M
c_000000071788_95	Glycosyltransferase	1	MK
c_000000123883_57	Glycosyltransferase	2	MK
c_000000136470_99	Glycosyltransferase	1	MK
c_000000136470_101	Glycosyltransferase	1	MK
c_000000136470_102	Glycosyltransferase	1	MK
c_000000007883_30	Glycosyltransferase	1	M
c_000000018481_10	Glycosyltransferase	2	M
c_000000061027_543	Glycosyltransferase	1	MT
c_000000184450_28	Glycosyltransferase	1	MK
c_000000005517_7	Cytidyltransferase	3	MK
c_000000024424_20	Cytidyltransferase	3	MK
c_000000067677_81	Cytidyltransferase	1	MK
c_000000106875_19	Cytidyltransferase	1	MK
c_000000114820_4	Cytidyltransferase	2	MKF
c_000000175752_11	Cytidyltransferase	2	MKF
c_000000017850_30	Cytidyltransferase	2	MK
c_000000021198_8	Cytidyltransferase	2	MK
c_000000123883_4	Cytidyltransferase	2	MKF
c_000000186134_20	Cytidyltransferase	2	MK
c_000000059429_2	Cytidyltransferase	3	MKF
c_000000084165_164	Cytidyltransferase	2	MK
c_000000187093_44	Cytidyltransferase	2	MK
c_000000190150_8	Cytidyltransferase	3	MKF
c_000000073956_49	Cytidyltransferase	2	MKF
c_000000074870_14	Cytidyltransferase	2	MKF
c_000000136470_87	Cytidyltransferase	1	MK
c_000000172599_23	Cytidyltransferase	2	MK
c_000000052172_78	Cytidyltransferase	1	MK
c_000000052172_117	Cytidyltransferase	1	MK
c_000000005452_95	Sulfotransferase	2	MKF
c_000000054406_5	Sulfotransferase	3	MKF
c_000000123883_134	Sulfotransferase	2	MK
c_000000136470_262	Sulfotransferase	1	MK
c_000000189913_46	Sulfotransferase	2	MKF
c_000000189913_47	Sulfotransferase	2	MKF
c_000000018879_12	Sulfotransferase	3	MK
c_000000187093_20	Sulfotransferase	1	MK
c_000000026036_15	Sulfotransferase	2	MKF
c_000000067677_94	Sulfotransferase	1	MK
c_000000133847_56	Sulfotransferase	2	MK
c_000000135877_10	Sulfotransferase	2	MK
c_000000177871_46	Sulfotransferase	1	MK
c_000000183840_13	Sulfotransferase	2	MK
c_000000040368_11	Sulfotransferase	2	MK
c_000000065346_8	Sulfotransferase	2	MK
c_000000189733_554	Sulfotransferase	2	MKF
c_000000010482_4	DNA (cytosine-5-)-methyltransferase	2	MF
c_000000110242_2	DNA (cytosine-5-)-methyltransferase	3	MF
c_000000122396_12	DNA (cytosine-5-)-methyltransferase	2	M
c_000000024744_63	DNA (cytosine-5-)-methyltransferase	2	M
c_000000042546_37	DNA (cytosine-5-)-methyltransferase	2	MF
c_000000062704_13	DNA (cytosine-5-)-methyltransferase	2	MF
c_000000160654_11	DNA (cytosine-5-)-methyltransferase	2	M
c_000000168548_3	DNA (cytosine-5-)-methyltransferase	2	MF
c_000000015062_21	DNA (cytosine-5-)-methyltransferase	1	M
c_000000094873_46	DNA (cytosine-5-)-methyltransferase	2	MF
c_000000094956_16	DNA (cytosine-5-)-methyltransferase	1	M
c_000000060333_143	DNA (cytosine-5-)-methyltransferase	2	M
c_000000175038_8	DNA (cytosine-5-)-methyltransferase	2	M
c_000000167312_7	DNA (cytosine-5-)-methyltransferase	2	MF
c_000000172695_38	DNA (cytosine-5-)-methyltransferase	1	M
c_000000189435_5	DNA (cytosine-5-)-methyltransferase	2	MF
c_000000022863_40	Carbamoyltransferase	2	MK
c_000000056296_27	Carbamoyltransferase	2	MKF
c_000000067677_152	Carbamoyltransferase	1	MK
c_000000084165_198	Carbamoyltransferase	2	MK
c_000000099822_5	Carbamoyltransferase	2	MKF
c_000000152044_17	Carbamoyltransferase	3	MKF
c_000000152787_16	Carbamoyltransferase	2	MK
c_000000171172_34	Carbamoyltransferase	2	MK
c_000000073956_16	Carbamoyltransferase	1	MK
c_000000084165_129	Carbamoyltransferase	1	MK
c_000000187093_36	Carbamoyltransferase	2	MK
c_000000187721_31	Carbamoyltransferase	1	MK
c_000000189733_465	Pantetheine-phosphate adenylyltransferase	2	MK
c_000000003028_111	Pantetheine-phosphate adenylyltransferase	2	MK
c_000000005391_137	Pantetheine-phosphate adenylyltransferase	2	MKT
c_000000098261_74	Pantetheine-phosphate adenylyltransferase	3	MK
c_000000136470_406	Pantetheine-phosphate adenylyltransferase	2	MK
c_000000189733_509	Aminotransferase	2	MK
c_000000007883_33	Nucleotide sugar dehydratase	1	MK
c_000000036405_57	Nucleotide sugar dehydratase	2	MK
c_000000043253_268	Nucleotide sugar dehydratase	1	MK
c_000000064712_25	Nucleotide sugar dehydratase	2	MK
c_000000066389_17	Nucleotide sugar dehydratase	3	MK
c_000000071788_106	Nucleotide sugar dehydratase	1	MK
c_000000089953_52	Nucleotide sugar dehydratase	2	MK
c_000000106875_16	Nucleotide sugar dehydratase	2	MK
c_000000106875_21	Nucleotide sugar dehydratase	1	MK
c_000000136470_89	Nucleotide sugar dehydratase	1	MK
c_000000187721_273	Nucleotide sugar dehydratase	1	MK
c_000000008841_14	Nucleotide sugar dehydratase	2	MK
c_000000008841_25	Nucleotide sugar dehydratase	2	MK
c_000000123883_76	Nucleotide sugar dehydratase	2	MK
c_000000138496_55	Nucleotide sugar dehydratase	3	MK
c_000000007883_39	Nucleotide sugar dehydratase	1	MK
c_000000017850_40	Nucleotide sugar dehydratase	2	MK
c_000000126816_79	Nucleotide sugar dehydratase	1	MK
c_000000019048_16	Nucleotide sugar dehydratase	3	MK
c_000000064712_17	Nucleotide sugar dehydratase	2	MK
c_000000067669_15	Nucleotide sugar dehydratase	2	MK
c_000000037933_19	Nucleotide sugar dehydratase	2	MK
c_000000179051_21	Nucleotide sugar dehydratase	3	MKF
c_000000064389_16	Nucleotide sugar dehydratase	2	MKF
c_000000037933_20	Nucleotide sugar dehydratase	2	MK
c_000000061027_465	Nucleotide sugar dehydratase	1	MKT
c_000000061971_57	Nucleotide sugar dehydratase	1	MK
c_000000065346_7	Nucleotide sugar dehydratase	2	MK
c_000000065889_9	Nucleotide sugar dehydratase	2	MK
c_000000126816_69	Nucleotide sugar dehydratase	1	MK
c_000000156603_27	Nucleotide sugar dehydratase	3	MKF
c_000000187721_22	Nucleotide sugar dehydratase	1	MK
c_000000189733_486	Nucleotide sugar dehydratase	2	MK
c_000000067677_143	Nucleotide sugar dehydratase	1	MK
c_000000084165_181	Nucleotide sugar dehydratase	2	MK
c_000000179412_27	Nucleotide sugar dehydratase	2	MK
c_000000061027_570	Nucleotide sugar dehydratase	1	MKT
c_000000114820_10	Nucleotide sugar dehydratase	2	MKF
c_000000171172_41	Nucleotide sugar dehydratase	2	MKF
c_000000123883_133	Nucleotide sugar dehydratase	2	MK
c_000000136470_83	Nucleotide sugar dehydratase	1	MK
c_000000181667_136	Nucleotide sugar dehydratase	3	MKT
c_000000187721_21	Nucleotide sugar dehydratase	1	MK
c_000000008841_16	Nucleotide sugar dehydratase	2	MK
c_000000126816_83	Nucleotide sugar dehydratase	1	MK
c_000000023262_39	Nicotinate phosphoribosyltransferase	1	MK
c_000000104708_23	Nicotinate phosphoribosyltransferase	3	MKF
c_000000129728_13	Nicotinate phosphoribosyltransferase	1	MK
c_000000005289_53	Nicotinate phosphoribosyltransferase	1	MK
c_000000046058_17	Nicotinate phosphoribosyltransferase	3	MKF
c_000000123883_44	Nicotinate phosphoribosyltransferase	2	MK
c_000000087822_37	Nicotinate phosphoribosyltransferase	2	MKF
c_000000098261_53	Nicotinate phosphoribosyltransferase	3	MK
c_000000115004_189	Nicotinate phosphoribosyltransferase	1	MK
c_000000172429_229	Nicotinate phosphoribosyltransferase	2	MK
c_000000187721_458	Nicotinate phosphoribosyltransferase	1	MK
c_000000136470_328	Nicotinate phosphoribosyltransferase	1	MK
c_000000177871_165	Nicotinate phosphoribosyltransferase	2	MK
c_000000033635_193	Nicotinate phosphoribosyltransferase	1	MKT
c_000000061027_475	Nicotinate phosphoribosyltransferase	1	MKT
c_000000174488_205	Nicotinate phosphoribosyltransferase	1	MK
c_000000181667_117	Nicotinate phosphoribosyltransferase	3	MKT
c_000000008841_7	Nucleotide sugar dehydrogenase	2	MK
c_000000064712_30	Nucleotide sugar dehydrogenase	2	MK
c_000000071788_104	Nucleotide sugar dehydrogenase	1	MK
c_000000099822_3	Nucleotide sugar dehydrogenase	2	MKF
c_000000189733_516	Nucleotide sugar dehydrogenase	2	MK
c_000000067677_91	Nucleotide sugar dehydrogenase	1	MK
c_000000084165_10	Nucleotide sugar dehydrogenase	1	MK
c_000000114820_11	Nucleotide sugar dehydrogenase	2	MKF
c_000000061971_51	Nucleotide sugar dehydrogenase	1	MK
c_000000064712_26	Nucleotide sugar dehydrogenase	2	MK
c_000000120140_15	Nucleotide sugar dehydrogenase	2	MKF
c_000000136470_91	Nucleotide sugar dehydrogenase	1	MK
c_000000173772_6	Nucleotide sugar dehydrogenase	1	MKF
c_000000187093_105	Nucleotide sugar dehydrogenase	2	MK
c_000000072538_10	Nucleotide sugar dehydrogenase	3	MKF
c_000000082816_9	Nucleotide sugar dehydrogenase	3	MKF
c_000000111251_4	Nucleotide sugar dehydrogenase	3	MKF
c_000000153074_6	Methylenetetrahydrofolate dehydrogenase/methenyltetrahydrofolate cyclohydrolase FolD	2	MKF
c_000000001653_34	2OG-Fe(II) oxygenase	3	MKF
c_000000042266_5	2OG-Fe(II) oxygenase	3	MKF
c_000000186134_49	2OG-Fe(II) oxygenase	2	MKF
c_000000014931_21	2OG-Fe(II) oxygenase	1	MKF
c_000000017719_4	2OG-Fe(II) oxygenase	2	MKF
c_000000060242_77	2OG-Fe(II) oxygenase	2	MK
c_000000060242_84	2OG-Fe(II) oxygenase	2	MKF
c_000000076209_14	2OG-Fe(II) oxygenase	3	MK
c_000000005452_37	2OG-Fe(II) oxygenase	2	MK
c_000000009153_4	2OG-Fe(II) oxygenase	1	MKF
c_000000022863_42	2OG-Fe(II) oxygenase	2	MK
c_000000022863_59	2OG-Fe(II) oxygenase	2	MK
c_000000040711_33	2OG-Fe(II) oxygenase	2	MK
c_000000045258_31	2OG-Fe(II) oxygenase	1	MK
c_000000111957_29	2OG-Fe(II) oxygenase	2	MKF
c_000000187093_47	2OG-Fe(II) oxygenase	2	MK
c_000000060672_10	2OG-Fe(II) oxygenase	3	MKF
c_000000066389_14	2OG-Fe(II) oxygenase	3	MK
c_000000067677_164	2OG-Fe(II) oxygenase	1	MK
c_000000067677_170	2OG-Fe(II) oxygenase	2	MK
c_000000073956_17	2OG-Fe(II) oxygenase	1	MK
c_000000084165_153	2OG-Fe(II) oxygenase	1	MK
c_000000045258_14	2OG-Fe(II) oxygenase	1	MK
c_000000103214_3	2OG-Fe(II) oxygenase	2	MKF
c_000000135877_32	2OG-Fe(II) oxygenase	1	MK
c_000000160381_2	2OG-Fe(II) oxygenase	3	MKF
c_000000189913_20	2OG-Fe(II) oxygenase	1	MK
c_000000019048_11	2OG-Fe(II) oxygenase	3	MK
c_000000064712_11	2OG-Fe(II) oxygenase	2	MK
c_000000067669_10	2OG-Fe(II) oxygenase	2	MK
c_000000096180_13	2OG-Fe(II) oxygenase	3	MK
c_000000114882_3	2OG-Fe(II) oxygenase	1	MKF
c_000000187198_5	2OG-Fe(II) oxygenase	1	MK
c_000000025135_56	2OG-Fe(II) oxygenase	1	MK
c_000000067424_39	2OG-Fe(II) oxygenase	1	MK
c_000000038025_12	2OG-Fe(II) oxygenase	1	MK
c_000000040711_36	2OG-Fe(II) oxygenase	2	MK
c_000000060242_68	2OG-Fe(II) oxygenase	2	MK
c_000000090022_7	2OG-Fe(II) oxygenase	3	MKF
c_000000152787_32	2OG-Fe(II) oxygenase	2	MKF
c_000000189913_24	2OG-Fe(II) oxygenase	1	MK
c_000000099822_6	2OG-Fe(II) oxygenase	2	MKF
c_000000099822_10	2OG-Fe(II) oxygenase	2	MK
c_000000020837_21	Phosphoribosyl-ATP diphosphatase	1	MK
c_000000022633_22	Phosphoribosyl-ATP diphosphatase	1	MK
c_000000084165_11	Phosphoribosyl-ATP diphosphatase	1	MK
c_000000050316_11	Phosphoribosyl-ATP diphosphatase	3	MK
c_000000089953_86	Phosphoribosyl-ATP diphosphatase	2	MK
c_000000110171_33	Phosphoribosyl-ATP diphosphatase	2	MK
c_000000176296_14	Phosphoribosyl-ATP diphosphatase	2	MK
c_000000179412_11	Phosphoribosyl-ATP diphosphatase	2	MK
c_000000067677_82	Phosphoribosyl-ATP diphosphatase	1	MK
c_000000152476_4	Phosphoribosyl-ATP diphosphatase	2	MKF
c_000000099251_2	Phosphoribosyl-ATP diphosphatase	2	MKF
c_000000185352_2	Phosphoribosyl-ATP diphosphatase	3	MKF
c_000000156682_27	Phosphoribosyl-ATP diphosphatase	3	MK
c_000000156682_73	Phosphoribosyl-ATP diphosphatase	3	MK
c_000000008841_50	Ribosomal protein S21	1	M
c_000000022863_90	Ribosomal protein S21	1	M
c_000000046432_11	Ribosomal protein S21	3	MF
c_000000048410_11	Ribosomal protein S21	1	M
c_000000063272_9	Ribosomal protein S21	1	M
c_000000071788_63	Ribosomal protein S21	1	M
c_000000076209_15	Ribosomal protein S21	3	M
c_000000082912_2	Ribosomal protein S21	3	MF
c_000000119780_10	Ribosomal protein S21	3	MF
c_000000174488_256	Ribosomal protein S21	2	MF
c_000000183358_20	Ribosomal protein S21	3	MF
c_000000018363_11	6-pyruvoyl tetrahydropterin synthase	2	MKF
c_000000018696_7	6-pyruvoyl tetrahydropterin synthase	3	MKF
c_000000060672_7	6-pyruvoyl tetrahydropterin synthase	3	MKF
c_000000061971_6	6-pyruvoyl tetrahydropterin synthase	2	MKF
c_000000154393_3	6-pyruvoyl tetrahydropterin synthase	2	MKF
c_000000130681_20	6-pyruvoyl tetrahydropterin synthase	2	MK
c_000000179051_25	6-pyruvoyl tetrahydropterin synthase	3	MKF
c_000000020514_77	6-carboxytetrahydropterin synthase	2	MK
c_000000060266_8	6-carboxytetrahydropterin synthase	2	MKF
c_000000135392_19	6-carboxytetrahydropterin synthase	1	MK
c_000000136470_335	Glutamine--tRNA ligase	1	MK
c_000000189733_467	Glutamine--tRNA ligase	2	MK
c_000000033635_105	Glutamine--tRNA ligase	1	MKT
c_000000058576_7	Ribosomal protein L7/L12	3	MF
c_000000189733_229	Ribosomal protein L7/L12	1	M
c_000000005391_112	Phosphate starvation, phoH	1	MKT
c_000000123883_28	Phosphate starvation, phoH	2	MK
c_000000176296_20	Phosphate starvation, phoH	2	MK
c_000000007883_40	Phosphate starvation, phoH	1	MK
c_000000037933_6	Phosphate starvation, phoH	2	MKF
c_000000020837_14	Phosphate starvation, phoH	1	MK
c_000000022633_14	Phosphate starvation, phoH	1	MK
c_000000037456_29	Phosphate starvation, phoH	2	MK
c_000000084165_19	Phosphate starvation, phoH	1	MK
c_000000187721_197	Phosphate starvation, phoH	1	MK
c_000000051907_3	Phosphate starvation, phoH	2	MKF
c_000000060242_44	Phosphate starvation, phoH	2	MK
c_000000063272_13	Phosphate starvation, phoH	1	MK
c_000000172334_6	Phosphate starvation, phoH	2	MK
c_000000187093_64	Phosphate starvation, phoH	2	MK
c_000000067677_190	Phosphate starvation, phoH	2	MK
c_000000145756_7	Phosphate starvation, phoH	3	MKF
c_000000185603_48	Phosphate starvation, phoH	2	MKF
c_000000082912_17	Phosphate starvation, phoH	3	MKF
c_000000089707_9	Phosphate starvation, phoH	3	MKF
c_000000133847_5	Phosphate starvation, phoH	2	MKF
c_000000135877_54	Phosphate starvation, phoH	1	MK
c_000000157784_57	Phosphate starvation, phoH	1	MK
c_000000157784_69	Phosphate starvation, phoH	1	MK
c_000000170969_2	Phosphate starvation, phoH	3	MKF
c_000000173287_17	Phosphate starvation, phoH	3	MKF
c_000000172429_69	Phosphate starvation, phoH	2	MK
c_000000177871_109	Phosphate starvation, phoH	2	MK
c_000000071788_129	Phosphate starvation, phoH	1	MK
c_000000136470_55	Phosphate starvation, phoH	1	MK
c_000000189733_150	Phosphate starvation, phoH	1	MK
c_000000061027_25	Adenylosuccinate synthetase, purA	2	MT
c_000000187721_457	Adenylosuccinate synthetase, purA	1	M
c_000000063497_296	Adenylosuccinate synthetase, purA	2	MF
c_000000144991_2	Adenylosuccinate synthetase, purA	3	MF
c_000000005289_115	Adenylosuccinate synthetase, purA	1	M
c_000000043253_215	Adenylosuccinate synthetase, purA	1	M
c_000000059885_6	Adenylosuccinate synthetase, purA	3	MF
c_000000136470_212	Adenylosuccinate synthetase, purA	1	M
c_000000043253_209	Guanosine monophosphate reductase, guaB	1	MK
c_000000136470_207	Guanosine monophosphate reductase, guaB	1	MK
c_000000172429_62	Guanosine monophosphate reductase, guaB	2	MK
c_000000177871_77	Guanosine monophosphate reductase, guaB	2	MK
c_000000033635_174	Guanylate kinase, gmk	1	MKT
c_000000138496_53	Guanylate kinase, gmk	3	MK
c_000000029838_17	Guanylate kinase, gmk	3	MK
c_000000041993_6	Phosphoribosylglycinamide formyltransferase, purN	2	MKTF
c_000000061027_457	Phosphoribosylglycinamide formyltransferase, purN	1	MKT
c_000000061971_20	Phosphoribosylglycinamide formyltransferase, purN	2	MK
c_000000061027_438	Phosphoribosylaminoimidazolesuccinocarboxamide synthase, purC	1	MKT
c_000000043384_17	Bifunctional purine biosynthesis protein, purH	2	MKF
c_000000020924_4	phosphoribosylformylglycinamidine cyclo-ligase, purM	3	MKF
c_000000001034_34	ABC transport permease	3	M
c_000000069913_36	ABC transport permease	1	M
c_000000019845_11	ABC transport permease	1	M
c_000000021479_7	ABC transport permease	3	MF
c_000000066213_14	ABC transport permease	2	M
c_000000071581_29	ABC transport permease	1	M
c_000000071788_32	ABC transport permease	1	M
c_000000071788_34	ABC transport permease	1	M
c_000000115004_63	ABC transport permease	2	M
c_000000117571_37	ABC transport permease	1	M
c_000000138496_14	ABC transport permease	3	M
c_000000167620_31	ABC transport permease	1	M
c_000000175559_8	ABC transport permease	1	MF
c_000000014154_34	AAA family ATPase	3	MF
c_000000040711_30	AAA family ATPase	2	M
c_000000110171_45	AAA family ATPase	2	M
c_000000179412_22	AAA family ATPase	2	M
c_000000017196_6	AAA family ATPase	2	M
c_000000156682_13	AAA family ATPase	3	M
c_000000156682_87	AAA family ATPase	3	M
c_000000052172_55	AAA family ATPase	1	M
c_000000052172_140	AAA family ATPase	1	M
c_000000091202_2	AAA family ATPase	3	MF
c_000000099822_47	AAA family ATPase	2	M
c_000000120103_15	V-type ATP synthase	2	MF
c_000000014154_21	Dissimilatory sulphite reductase, dsrC	3	MK
c_000000051907_11	Dissimilatory sulphite reductase, dsrC	2	MK
c_000000135877_60	Dissimilatory sulphite reductase, dsrC	1	MK
c_000000026036_6	Dissimilatory sulphite reductase, dsrC	2	MKF
c_000000185393_4	Dissimilatory sulphite reductase, dsrC	3	MKF
c_000000036178_9	Dissimilatory sulphite reductase, dsrC	3	MKF
c_000000052724_22	Dissimilatory sulphite reductase, dsrC	3	MKF
c_000000156682_48	Dissimilatory sulphite reductase, dsrC	3	MK
c_000000156682_51	Dissimilatory sulphite reductase, dsrC	3	MK
c_000000110171_43	Dissimilatory sulphite reductase, dsrC	2	MK
c_000000135877_23	Dissimilatory sulphite reductase, dsrC	2	MK
c_000000020107_5	GTP cyclohydrolase I, FolE	2	MKF
c_000000020514_81	GTP cyclohydrolase I, FolE	2	MK
c_000000135392_17	GTP cyclohydrolase I, FolE	1	MK
c_000000024424_38	GTP cyclohydrolase I, FolE	3	MK
c_000000119988_6	GTP cyclohydrolase I, FolE	2	MKF
c_000000170534_45	GTP cyclohydrolase I, FolE	1	MKF
c_000000021638_79	GTP cyclohydrolase I, FolE	1	MK
c_000000066389_33	GTP cyclohydrolase I, FolE	3	MK
c_000000084165_50	GTP cyclohydrolase I, FolE	1	MK
c_000000179051_23	GTP cyclohydrolase I, FolE	3	MKF
c_000000018363_6	Phosphomannose isomerase	2	MKF
c_000000024424_19	Phosphomannose isomerase	3	MK
c_000000027690_6	Phosphomannose isomerase	2	MKF
c_000000066389_15	Phosphomannose isomerase	3	MK
c_000000130681_24	Phosphomannose isomerase	2	MK
c_000000021638_112	Leucyl aminopeptidase	2	M
c_000000025186_20	Leucyl aminopeptidase	3	M
c_000000064502_49	Leucyl aminopeptidase	1	M
c_000000173230_220	Methionyl aminopeptidase	2	M
c_000000189733_440	Methionyl aminopeptidase	2	M
c_000000037933_62	Site-2 protease	2	M
c_000000136470_259	Site-2 protease	1	M
c_000000033635_330	Class II aldolase/adducin family protein	1	MKT
c_000000138496_63	Class II aldolase/adducin family protein	3	MK
c_000000061027_410	Cysteine endopeptidase	1	MT
c_000000094246_159	S41 family peptidase	2	MT
c_000000112581_164	Self-processing peptidases	2	M
c_000000019197_45	Signaling peptidase	2	M
c_000000098746_17	Fructose-1-6-bisphosphatase (Glycolosis)	3	M
c_000000043253_303	Isocitrate lyase (Glyoxylate cycle)	1	MK
c_000000043253_304	Malate synthase (Glyoxylate cycle)	1	M
c_000000079483_6	Phosphoglycerate kinase (Glycolosis)	3	MKF
c_000000175502_72	Hydroxymethylglutaryl-CoA lyase	1	MK
c_000000025186_8	Lipid hydrolase	3	MKF
c_000000049398_39	Lipid hydrolase	2	MK
c_000000052194_18	Lipid hydrolase	3	MK
c_000000089871_24	Lipid hydrolase	3	MKF
c_000000130731_14	Lipid hydrolase	3	MKF
c_000000025186_19	CDP-alcohol phosphatidyltransferase	3	MK
c_000000054406_4	CDP-alcohol phosphatidyltransferase	3	MKF
c_000000005289_83	Glutamine synthetase	1	MK
c_000000005452_26	Glutamine synthetase	2	MK
c_000000043253_301	Glutamine synthetase	1	MK
c_000000098746_19	Glutamine synthetase	3	MKF
c_000000136470_242	Glutamine synthetase	1	MK
c_000000189733_384	Glutamine synthetase	1	MK
c_000000005289_30	Cysteine synthase, cysK	1	MK
c_000000005452_36	Cysteine synthase, cysK	2	MK
c_000000184450_38	Sulphate adenylyltransferase, cysD	1	M
c_000000184450_37	Sulphate adenylyltransferase, cysN	1	M
c_000000022863_75	Sulphite reductase, cysI	1	MK
c_000000152044_9	Adenylylsulphate kinase, cysC	3	MKF
c_000000020924_7	Phosphate transporter, pstS	3	MKEF
c_000000067677_122	Phosphate transporter, pstS	1	MKE
c_000000185603_25	Phosphate transporter, pstS	2	MKE
c_000000044624_147	sn-glycerol 3-phosphate ABC transporter ATP binding subunit, ugpC	2	M
c_000000044624_148	sn-glycerol 3-phosphate ABC transporter ATP binding subunit, ugpC	2	M
c_000000033635_166	Flagellar motor protein	1	MT
c_000000050398_58	Flagellar motor switch protein, FliM	1	M
c_000000050398_59	Flagellar motor switch protein, FliN	1	M
c_000000005452_61	Glutathione peroxidase	2	MK
c_000000067669_11	Glutathione peroxidase	2	MK
c_000000079483_4	Phosphoenolpyruvate synthase, pps	3	MKF
c_000000061027_107	Pyruvate kinase, pyk	1	MT
c_000000015116_6	Serine acetyltransferase, cysE	3	MF
c_000000061027_490	Phosphoenolpyruvate mutase, pepM	1	MKT
c_000000005289_180	LamG domain-containing protein	1	MK
c_000000005289_181	LamG domain-containing protein	1	MK
c_000000017850_4	LamG domain-containing protein	1	MKF
c_000000023262_38	LamG domain-containing protein	1	MK
c_000000164347_6	LamG domain-containing protein	2	MKF
c_000000189913_13	LamG domain-containing protein	1	MK
c_000000017850_7	LamG domain-containing protein	1	MKF
c_000000017850_8	LamG domain-containing protein	1	MKF
c_000000102921_43	Phycocyanobilin:ferredoxin oxidoreductase	2	MK
c_000000135601_14	Phycocyanobilin:ferredoxin oxidoreductase	2	MKF
c_000000180772_25	Phycocyanobilin:ferredoxin oxidoreductase	2	MKF
c_000000185555_11	Phycocyanobilin:ferredoxin oxidoreductase	2	MK
c_000000061027_15	dTDP-4-dehydrorhamnose reductase	2	MKT
c_000000174488_10	dTDP-4-dehydrorhamnose reductase	2	MK
c_000000181667_30	dTDP-4-dehydrorhamnose reductase	3	MKT
c_000000076209_7	Heme oxygenase	3	MKF
c_000000183358_13	Heme oxygenase	3	MK
c_000000106875_22	5-aminolevulinate synthase	1	MK
c_000000090246_11		2	MK
c_000000184816_7		2	MKF
c_000000026730_22		2	MK
c_000000026730_25		1	MK
c_000000106875_18		1	MK
c_000000136470_260		1	MK
c_000000187093_165		2	MK
c_000000156682_43		3	MK
c_000000156682_57		3	MK
c_000000060672_9		3	MKF
c_000000107691_8		3	MKF
c_000000130681_23		2	MK
c_000000138333_12		2	MK
c_000000064712_19		2	MK
c_000000067669_17		2	MK
c_000000066389_37		3	MK
c_000000067677_73		1	MK
c_000000076209_6		3	MKF
c_000000183358_12		3	MK
c_000000082000_7		2	MK
c_000000110171_83		1	MK
c_000000090246_17		2	MK
c_000000111251_16		3	MK
c_000000184816_13		2	MK
c_000000095037_9		1	MKF
c_000000175752_9		2	MKF
c_000000102921_27		2	MKE
c_000000130731_10		3	MKEF
c_000000102921_45		2	MK
c_000000133959_2		2	MK
c_000000106939_4		1	MK
c_000000106939_7		1	MK
c_000000187721_529		1	MK
c_000000123883_55		2	MK
c_000000187721_44		1	MK
c_000000126816_68		1	MK
c_000000189733_487		2	MK
c_000000136470_389		2	MK
c_000000189733_257		1	MK
c_000000136470_397		2	MK
c_000000189733_543		2	MK
c_000000152044_3		3	MKF
c_000000174589_6		3	MKF
c_000000186134_39		2	MK
c_000000174488_149		1	MK
c_000000174488_150		1	MK
c_000000174488_152		1	MK
c_000000001034_46		3	MK
c_000000001034_5		3	MKF
c_000000001653_16		3	MK
c_000000001877_20		1	MKF
c_000000002808_9		3	MKF
c_000000003028_20		1	MK
c_000000005289_10		1	MK
c_000000005289_208		2	MK
c_000000005452_39		2	MK
c_000000005452_43		2	MK
c_000000007883_20		1	MK
c_000000008841_22		2	MK
c_000000008841_26		2	MK
c_000000008841_6		2	MK
c_000000010050_5		3	MKF
c_000000010122_9		1	MK
c_000000011375_8		3	MKF
c_000000015917_9		3	MKF
c_000000017672_9		2	MKF
c_000000018481_5		2	MKF
c_000000018879_16		3	MK
c_000000018879_18		3	MK
c_000000018879_5		3	MKF
c_000000018879_8		3	MK
c_000000020107_3		2	MKF
c_000000020514_80		2	MK
c_000000021479_39		2	MKF
c_000000022863_20		2	MK
c_000000022863_45		2	MK
c_000000023262_30		2	MK
c_000000029692_62		3	MKF
c_000000031360_17		2	MKF
c_000000040368_12		2	MK
c_000000041993_7		2	MKTF
c_000000043253_116		2	MK
c_000000043253_330		1	MK
c_000000045258_21		1	MK
c_000000045258_23		1	MK
c_000000046925_40		2	MK
c_000000047585_108		2	MK
c_000000050316_2		3	MKF
c_000000056296_12		2	MK
c_000000060127_67		1	MK
c_000000061027_34		2	MKT
c_000000061027_437		1	MKT
c_000000061027_483		1	MKT
c_000000061027_485		1	MKT
c_000000061027_541		1	MKT
c_000000061218_4		1	MKTF
c_000000061971_23		2	MK
c_000000065346_25		2	MK
c_000000065889_11		2	MK
c_000000065889_14		2	MK
c_000000065889_17		2	MK
c_000000065889_6		2	MKF
c_000000066452_4		3	MKF
c_000000071359_23		1	MK
c_000000071788_43		1	MK
c_000000078351_5		2	MK
c_000000078888_12		3	MKF
c_000000084165_43		1	MK
c_000000088136_74		3	MK
c_000000089953_60		2	MK
c_000000099822_49		2	MK
c_000000099822_66		2	MK
c_000000102921_47		2	MK
c_000000104510_47		2	MKF
c_000000105313_34		2	MK
c_000000106875_24		1	MK
c_000000111769_11		2	MKF
c_000000119401_2		2	MKF
c_000000120199_7		3	MKF
c_000000121165_30		3	MK
c_000000122572_91		3	MK
c_000000123883_52		2	MK
c_000000123883_63		2	MK
c_000000123883_67		2	MK
c_000000123883_71		2	MK
c_000000126816_114		1	MK
c_000000126816_77		1	MK
c_000000126816_90		1	MK
c_000000127402_14		2	MK
c_000000136470_233		1	MK
c_000000136470_268		1	MK
c_000000136470_282		1	MK
c_000000136470_77		1	MK
c_000000136470_80		1	MK
c_000000136470_86		1	MK
c_000000138496_13		3	MK
c_000000138496_57		3	MK
c_000000148018_26		3	MKF
c_000000152044_6		3	MKF
c_000000152787_27		2	MKF
c_000000160381_4		3	MKF
c_000000161054_34		2	MK
c_000000161316_4		2	MKF
c_000000167620_12		1	MKE
c_000000169894_3		3	MKF
c_000000172822_6		3	MKF
c_000000172822_7		3	MKF
c_000000173314_38		2	MK
c_000000174488_128		1	MK
c_000000174591_8		2	MK
c_000000176296_35		1	MK
c_000000176630_8		2	MKF
c_000000185393_9		3	MKF
c_000000186298_23		1	MKF
c_000000187093_145		2	MK
c_000000187093_149		2	MK
c_000000187093_155		2	MK
c_000000187093_156		2	MK
c_000000187093_65		2	MK
c_000000187721_32		1	MK
c_000000187721_66		1	MK
c_000000187721_77		1	MK
c_000000189666_19		1	MKF
c_000000190729_21		3	MK
c_000000190729_3		3	MKF
c_000000192101_11		3	MK
c_000000192101_13		3	MKF
c_000000192101_6		3	MKF
c_000000192101_7		3	MK

## Sheet: Table S7
Supplementary Table S7. Viral AMG functions that were significanlty correlated with salinity or dissolved oxygen (DO) in Bundera Sinkhole.
Variable	Orthologous_group_id	Pearson_coeff	Function	Category	vOTUs	Host_orders
Salinity	OG14	-0.952237	Phosphate starvation, phoH	Phosphate starvation regulation	2	2
Salinity	OG90	-0.882389	Phosphoribosyl-ATP diphosphatase	Protein synthesis	2	2
Salinity	OG130	-0.881971	-	-	2	2
Salinity	OG47	-0.880039	Nucleotide sugar dehydrogenase	Nucleotide/nucelotide sugar synthesis	2	2
Salinity	OG100	-0.879395	2OG-Fe(II) oxygenase	Nucleotide/protein modification	2	2
Salinity	OG118	-0.941936	Glycosyltransferase	Transferase	3	2
Salinity	OG150	-0.88882	-	-	3	2
Salinity	OG7	-0.883546	Nicotinate phosphoribosyltransferase	Nucleotide/nucelotide sugar synthesis	3	2
Salinity	OG82	-0.883347	2OG-Fe(II) oxygenase	Nucleotide/protein modification	3	2
Salinity	OG2	-0.881789	2OG-Fe(II) oxygenase	Nucleotide/protein modification	3	2
Salinity	OG61	-0.880656	2OG-Fe(II) oxygenase	Nucleotide/protein modification	3	2
Salinity	OG39	-0.880652	Nucleotide sugar dehydratase	Nucleotide/nucelotide sugar synthesis	3	2
Salinity	OG17	-0.880632	Phosphate starvation, phoH	Phosphate starvation regulation	3	2
Salinity	OG139	-0.880533	-	-	3	2
Salinity	OG42	-0.866047	Nucleotide sugar dehydratase	Nucleotide/nucelotide sugar synthesis	3	2
Salinity	OG60	-0.859277	2OG-Fe(II) oxygenase	Nucleotide/protein modification	3	2
Salinity	OG105	-0.834958	-	-	3	2
Salinity	OG37	-0.805743	Nucleotide sugar dehydratase	Nucleotide/nucelotide sugar synthesis	3	2
Salinity	OG113	0.814328	Sulfotransferase	Transferase	2	2
Salinity	OG35	-0.904397	dUTP diphosphatase, dut	Pyrimidine biosynthesis	4	2
Salinity	OG136	-0.883387	Phycocyanobilin:ferredoxin oxidoreductase	-	4	2
Salinity	OG122	-0.875929	-	-	4	2
Salinity	OG66	-0.871563	Cytidyltransferase	Transferase	4	2
Salinity	OG116	-0.857411	Ribonucleoside-diphosphate reductase 1 subunit beta, nrdB	Pyrimidine biosynthesis	3	2
Salinity	OG110	-0.889967	Glycosyltransferase	Transferase	5	2
Salinity	OG79	-0.864453	Phosphomannose isomerase	Carbon utilisation	5	2
Salinity	OG81	-0.90909	Sulfotransferase	Transferase	6	2
Salinity	OG38	-0.975181	Nucleotide sugar dehydratase	Nucleotide/nucelotide sugar synthesis	3	3
Salinity	OG49	-0.888337	Nucleotide sugar dehydrogenase	Nucleotide/nucelotide sugar synthesis	3	3
Salinity	OG59	-0.875668	AAA family ATPase	Energy	3	3
Salinity	OG86	-0.946902	GTP cyclohydrolase I, FolE	Amino acid degradation	4	3
Salinity	OG134	-0.89279	Carbamoyltransferase	Transferase	4	3
Salinity	OG6	-0.88655	LamG domain-containing protein	-	5	3
Salinity	OG103	-0.822673	Lipid hydrolase	Lipid synthesis and metabolism	5	3
Salinity	OG69	-0.910481	Ribonucleoside-diphosphate reductase 1 subunit beta, nrdB	Pyrimidine biosynthesis	5	3
Salinity	OG99	-0.882434	Carbamoyltransferase	Transferase	6	3
Salinity	OG33	-0.879762	Cytidyltransferase	Transferase	6	3
Salinity	OG101	-0.876911	2OG-Fe(II) oxygenase	Nucleotide/protein modification	6	4
Salinity	OG70	-0.899611	Ribonucleoside-diphosphate reductase 1 subunit beta, nrdB	Pyrimidine biosynthesis	7	4
Salinity	OG29	-0.893091	Ribonucleoside-diphosphate reductase 1 subunit alpha, nrdA	Pyrimidine biosynthesis	7	4
Salinity	OG46	-0.844894	Ribosomal protein S21	Protein synthesis	11	4
Salinity	OG24	-0.900454	2OG-Fe(II) oxygenase	Nucleotide/protein modification	7	5
Salinity	OG31	-0.93346	Ribonucleoside-diphosphate reductase 1 subunit alpha, nrdA	Pyrimidine biosynthesis	8	5
Salinity	OG74	-0.944956	Ribonucleoside-diphosphate reductase 1 subunit alpha, nrdA	Pyrimidine biosynthesis	10	5
Salinity	OG36	-0.868544	Nucleotide sugar dehydratase	Nucleotide/nucelotide sugar synthesis	10	7
DO	OG90	0.975524	Phosphoribosyl-ATP diphosphatase	Protein synthesis	2	2
DO	OG130	0.975061	-	-	2	2
DO	OG47	0.972926	Nucleotide sugar dehydrogenase	Nucleotide/nucelotide sugar synthesis	2	2
DO	OG100	0.972214	2OG-Fe(II) oxygenase	Nucleotide/protein modification	2	2
DO	OG14	0.97173	Phosphate starvation, phoH	Phosphate starvation regulation	2	2
DO	OG91	0.86793	Phosphoribosyl-ATP diphosphatase	Protein synthesis	2	2
DO	OG150	0.977676	-	-	3	2
DO	OG118	0.977361	Glycosyltransferase	Transferase	3	2
DO	OG7	0.97667	Nicotinate phosphoribosyltransferase	Nucleotide/nucelotide sugar synthesis	3	2
DO	OG82	0.976583	2OG-Fe(II) oxygenase	Nucleotide/protein modification	3	2
DO	OG2	0.974861	2OG-Fe(II) oxygenase	Nucleotide/protein modification	3	2
DO	OG39	0.973739	Nucleotide sugar dehydratase	Nucleotide/nucelotide sugar synthesis	3	2
DO	OG139	0.973472	-	-	3	2
DO	OG61	0.970319	2OG-Fe(II) oxygenase	Nucleotide/protein modification	3	2
DO	OG42	0.957457	Nucleotide sugar dehydratase	Nucleotide/nucelotide sugar synthesis	3	2
DO	OG60	0.948415	2OG-Fe(II) oxygenase	Nucleotide/protein modification	3	2
DO	OG105	0.939685	-	-	3	2
DO	OG17	0.867412	Phosphate starvation, phoH	Phosphate starvation regulation	3	2
DO	OG37	0.8478	Nucleotide sugar dehydratase	Nucleotide/nucelotide sugar synthesis	3	2
DO	OG113	-0.845401	Sulfotransferase	Transferase	2	2
DO	OG35	0.983096	dUTP diphosphatase, dut	Pyrimidine biosynthesis	4	2
DO	OG136	0.976627	Phycocyanobilin:ferredoxin oxidoreductase	-	4	2
DO	OG122	0.968382	-	-	4	2
DO	OG116	0.965328	Ribonucleoside-diphosphate reductase 1 subunit beta, nrdB	Pyrimidine biosynthesis	3	2
DO	OG66	0.963555	Cytidyltransferase	Transferase	4	2
DO	OG26	0.893693	Sulfotransferase	Transferase	4	2
DO	OG79	0.951034	Phosphomannose isomerase	Carbon utilisation	5	2
DO	OG81	0.962942	Sulfotransferase	Transferase	6	2
DO	OG38	0.990967	Nucleotide sugar dehydratase	Nucleotide/nucelotide sugar synthesis	3	3
DO	OG49	0.978758	Nucleotide sugar dehydrogenase	Nucleotide/nucelotide sugar synthesis	3	3
DO	OG59	0.969796	AAA family ATPase	Energy	3	3
DO	OG48	0.844637	Nucleotide sugar dehydrogenase	Nucleotide/nucelotide sugar synthesis	2	3
DO	OG134	0.980566	Carbamoyltransferase	Transferase	4	3
DO	OG86	0.976376	GTP cyclohydrolase I, FolE	Amino acid degradation	4	3
DO	OG6	0.977964	LamG domain-containing protein	-	5	3
DO	OG103	0.932698	Lipid hydrolase	Lipid synthesis and metabolism	5	3
DO	OG99	0.975007	Carbamoyltransferase	Transferase	6	3
DO	OG33	0.969957	Cytidyltransferase	Transferase	6	3
DO	OG69	0.965785	Ribonucleoside-diphosphate reductase 1 subunit beta, nrdB	Pyrimidine biosynthesis	5	3
DO	OG65	0.848415	Cytidyltransferase	Transferase	4	4
DO	OG101	0.97095	2OG-Fe(II) oxygenase	Nucleotide/protein modification	6	4
DO	OG50	0.899668	Nucleotide sugar dehydrogenase	Nucleotide/nucelotide sugar synthesis	6	4
DO	OG70	0.983289	Ribonucleoside-diphosphate reductase 1 subunit beta, nrdB	Pyrimidine biosynthesis	7	4
DO	OG29	0.9493	Ribonucleoside-diphosphate reductase 1 subunit alpha, nrdA	Pyrimidine biosynthesis	7	4
DO	OG46	0.934941	Ribosomal protein S21	Protein synthesis	11	4
DO	OG24	0.983108	2OG-Fe(II) oxygenase	Nucleotide/protein modification	7	5
DO	OG31	0.952401	Ribonucleoside-diphosphate reductase 1 subunit alpha, nrdA	Pyrimidine biosynthesis	8	5
DO	OG74	0.99437	Ribonucleoside-diphosphate reductase 1 subunit alpha, nrdA	Pyrimidine biosynthesis	10	5
DO	OG36	0.968406	Nucleotide sugar dehydratase	Nucleotide/nucelotide sugar synthesis	10	7

## Sheet: Table S8
Supplementary Table S8. Statistical output of AMG co-occurrence analysis
AMG-1	AMG-2	AMG-1_inc	AMG-2_inc	obs_cooccur	prob_cooccur	exp_cooccur	p-value
dUTP pyrophosphatase	Nicotinate phosphoribosyltransferase	17	17	5	0.006	1.3	0.00464
dUTP pyrophosphatase	PhoH	17	30	7	0.01	2.3	0.00275
dUTP pyrophosphatase	Glycosyltransferase	17	16	4	0.005	1.2	0.0229
Nicotinate phosphoribosyltransferase	Glycosyltransferase	17	16	4	0.005	1.2	0.0229
Nucleotide sugar dehydratase	Nucleotide sugar dehydrogenase	32	16	9	0.01	2.3	4e-05
Nucleotide sugar dehydratase	PhoH	32	30	9	0.019	4.2	0.01268
Nucleotide sugar dehydratase	Nucleotidyltransferase	32	19	7	0.012	2.7	0.00868
Nucleotide sugar dehydratase	Glycosyltransferase	32	16	8	0.01	2.3	0.0004
Nucleotide sugar dehydrogenase	PhoH	16	30	6	0.009	2.1	0.01022
Nucleotide sugar dehydrogenase	Nucleotidyltransferase	16	19	5	0.006	1.3	0.00591
Nucleotide sugar dehydrogenase	Glycosyltransferase	16	16	4	0.005	1.1	0.01832
Nucleotide sugar dehydrogenase	Sulfotransferase	16	16	4	0.005	1.1	0.01832
2OG-Fe(II) oxygenase	Carbamoyltransferase	35	11	7	0.008	1.7	0.00025
PhoH	Phosphoribosyl-ATP diphosphatase	30	13	5	0.008	1.7	0.01764
PhoH	Carbamoyltransferase	30	11	4	0.006	1.5	0.043
PhoH	Glycosyltransferase	30	16	8	0.009	2.1	0.00024
PhoH	Sulfotransferase	30	16	8	0.009	2.1	0.00024
Nucleotidyltransferase	Sulfotransferase	19	16	4	0.006	1.3	0.03407
Glycosyltransferase	Sulfotransferase	16	16	4	0.005	1.1	0.01832
